# Supplementary material for: Single-Cell RNA Sequencing Reveals the Role of Phosphorylation-Related Genes in Hepatocellular Carcinoma Stem Cells
Source: Front Cell Dev Biol. 2022 Jan 4;9:734287. doi: 10.3389/fcell.2021.734287 (PMC8763978; doi:10.3389/fcell.2021.734287)
Supplement: Supplementary file 1 [file Table2.xlsx]

## Sheet: Up-related genes
Table S2. List of signature genes expressed in HCC.
List of genes up-regulated in HCC samples
Gene Symbol	Gene ID	Median (Tumor)	Median (Normal)	Log2(Fold Change)	adjp
RP11-40C6.2	ENSG00000219928.2	389.91	0	8.611	1.13e-106
GPC3	ENSG00000147257.13	148.158	0.92	6.28	1.03e-75
AKR1B10	ENSG00000198074.9	177.158	3.015	5.472	1.03e-35
UBD	ENSG00000213886.3	334.949	7.468	5.31	1.3e-88
MDK	ENSG00000110492.15	132.339	3.805	4.794	5.26e-103
MTND4P12	ENSG00000247627.2	39.65	0.81	4.489	5.89e-26
PLVAP	ENSG00000130300.8	43.03	2.464	3.668	1.58e-157
OR2I1P	ENSG00000237988.3	25.71	1.305	3.535	5.68e-48
PTTG1	ENSG00000164611.12	20.589	0.87	3.529	3.17e-90
ACSL4	ENSG00000068366.19	33.02	2.355	3.342	2.19e-39
PIGY	ENSG00000255072.1	8.94	0.005	3.306	6.73e-22
CCL20	ENSG00000115009.11	22.42	1.5	3.228	4.75e-23
CDKN2A	ENSG00000147889.16	10.79	0.315	3.164	4.86e-77
UBE2C	ENSG00000175063.16	13.24	0.6	3.154	5.22e-76
CCNB1	ENSG00000134057.14	14.8	0.9	3.056	6.68e-83
CDKN3	ENSG00000100526.19	10.96	0.45	3.044	7.09e-82
SPP1	ENSG00000118785.13	75.378	8.524	3.004	5.95e-21
STMN1	ENSG00000117632.20	56.668	6.28	2.986	6.92e-92
CDC20	ENSG00000117399.13	9.32	0.31	2.978	5.17e-71
LYZ	ENSG00000090382.6	81.413	9.505	2.972	2.48e-36
FTH1P7	ENSG00000232187.1	25.5	2.38	2.971	1.09e-98
SPINK1	ENSG00000164266.10	187.155	23.855	2.92	3.51e-07
TOP2A	ENSG00000131747.14	9.54	0.405	2.907	6.65e-72
THY1	ENSG00000154096.13	20.42	1.995	2.838	4.72e-79
RP5-940J5.9	ENSG00000269968.1	20.359	2.015	2.825	8.17e-07
CD24	ENSG00000272398.5	50.85	6.745	2.743	2.71e-16
SFN	ENSG00000175793.11	9.74	0.605	2.742	8.38e-35
PDZK1IP1	ENSG00000162366.7	15.74	1.505	2.74	9.56e-21
LINC00152	ENSG00000222041.10	35.26	4.54	2.711	9.17e-69
TSPAN8	ENSG00000127324.8	52.008	7.16	2.7	2e-28
RRM2	ENSG00000171848.13	9.26	0.595	2.685	6.26e-59
HSPB1P1	ENSG00000236060.2	5.31	0	2.658	1.36e-59
MIR4435-2HG	ENSG00000172965.14	33.1	4.45	2.645	1.06e-59
ALG1L	ENSG00000189366.9	7.27	0.325	2.642	6.34e-54
LCN2	ENSG00000148346.11	38.101	5.525	2.583	2.57e-15
CXCL10	ENSG00000169245.5	11.72	1.145	2.568	7.51e-32
CAPG	ENSG00000042493.15	26.6	3.725	2.546	3.78e-46
TROAP	ENSG00000135451.12	6.69	0.325	2.537	1.35e-61
UBE2T	ENSG00000077152.9	8.81	0.695	2.533	2.92e-85
CD34	ENSG00000174059.16	14.17	1.625	2.531	4.55e-119
ZWINT	ENSG00000122952.16	9.69	0.865	2.519	8.63e-70
VWF	ENSG00000110799.13	14.41	1.715	2.505	3.64e-71
FTH1P20	ENSG00000226564.1	13.07	1.48	2.504	1.33e-111
MUC13	ENSG00000173702.7	5.82	0.22	2.483	3.29e-25
EEF1A2	ENSG00000101210.10	7.09	0.45	2.48	1.75e-18
NQO1	ENSG00000181019.12	11.72	1.285	2.477	8.95e-34
RP11-452N17.1	ENSG00000277998.1	37.569	5.96	2.47	3.33e-72
CENPF	ENSG00000117724.12	6.14	0.295	2.463	2.11e-63
PRC1	ENSG00000198901.13	10.68	1.12	2.462	8.48e-69
CDK1	ENSG00000170312.15	6.32	0.33	2.46	1.75e-69
TK1	ENSG00000167900.11	17.25	2.335	2.452	8.77e-67
GBA	ENSG00000177628.15	73.48	12.61	2.452	1.33e-128
RP11-334E6.12	ENSG00000263873.1	6.87	0.46	2.43	1.64e-59
RP5-890E16.4	ENSG00000266341.1	4.32	0	2.411	3.45e-19
IFI27	ENSG00000165949.12	145.209	26.64	2.403	3.29e-26
HLA-H	ENSG00000206341.7	36.931	6.175	2.402	3.88e-50
HULC	ENSG00000251164.1	307.319	57.466	2.399	2.14e-28
CENPM	ENSG00000100162.14	5.97	0.33	2.39	1.74e-64
BIRC5	ENSG00000089685.14	6.81	0.505	2.376	4.03e-61
EPS8L3	ENSG00000198758.10	4.76	0.13	2.35	1.15e-37
E2F1	ENSG00000101412.12	5.49	0.28	2.342	8.39e-64
RBP7	ENSG00000162444.11	17.259	2.635	2.329	6.72e-74
COL4A1	ENSG00000187498.14	26.299	4.465	2.321	5.1e-52
BLVRA	ENSG00000106605.10	19.46	3.145	2.303	4.89e-61
ROBO1	ENSG00000169855.19	9.19	1.07	2.299	9.35e-47
ST8SIA6-AS1	ENSG00000204832.9	3.81	0	2.266	2.76e-33
AC104534.3	ENSG00000268083.5	5.81	0.42	2.262	2.16e-14
LGALS4	ENSG00000171747.8	224.27	46.12	2.257	7.35e-09
PPIAP22	ENSG00000198618.5	165.466	34.006	2.25	3.91e-103
APOC2	ENSG00000234906.8	2260.61	475.779	2.246	4.95e-19
HNRNPCP2	ENSG00000204253.4	7.96	0.895	2.241	1.65e-87
HMGA1	ENSG00000137309.19	36.319	6.9	2.24	1.21e-60
FTH1P8	ENSG00000219507.4	9.88	1.33	2.223	2.38e-80
RP11-1143G9.4	ENSG00000257764.2	17.64	3.005	2.219	3.3e-25
MMP11	ENSG00000099953.9	5.24	0.35	2.209	4.07e-50
SPC24	ENSG00000161888.11	5.15	0.33	2.209	4.7e-74
NUDT1	ENSG00000106268.15	15.59	2.595	2.206	1.3e-92
RNASEH2A	ENSG00000104889.4	16.151	2.735	2.199	1.93e-90
ACSM1	ENSG00000166743.9	8.56	1.085	2.197	6.52e-22
CTB-63M22.1	ENSG00000229119.3	136.882	29.105	2.195	1.12e-24
CCNB2	ENSG00000157456.7	4.81	0.27	2.194	3.72e-65
AL162151.3	ENSG00000234648.1	202.151	43.611	2.187	5.68e-05
FABP5	ENSG00000164687.10	16.66	2.88	2.186	4.29e-54
HKDC1	ENSG00000156510.12	8.11	1.01	2.18	4.64e-28
TMEM150B	ENSG00000180061.9	6.44	0.645	2.177	1.62e-46
ERICH5	ENSG00000177459.10	18.92	3.41	2.175	3.46e-19
MCM5	ENSG00000100297.15	21.45	4.025	2.16	8.12e-70
MCM2	ENSG00000073111.13	6.75	0.735	2.159	2.77e-58
GMNN	ENSG00000112312.9	31.111	6.19	2.159	3.97e-73
TM4SF4	ENSG00000169903.6	430.001	95.683	2.156	1.76e-27
KIFC1	ENSG00000237649.7	4.37	0.205	2.156	2.38e-64
AC005255.3	ENSG00000256210.3	3.45	0	2.154	9.25e-53
RP11-667K14.4	ENSG00000262533.1	6.33	0.655	2.147	3.67e-31
S100A10	ENSG00000197747.8	241.168	54.345	2.129	1.02e-48
CKS1BP3	ENSG00000268942.2	5.44	0.475	2.126	7.07e-70
CENPW	ENSG00000203760.8	8.1	1.1	2.115	3.34e-70
KIAA0101	ENSG00000166803.10	9.86	1.51	2.113	3.41e-56
HLA-A	ENSG00000206503.11	714.504	165.214	2.106	3.97e-63
TYMS	ENSG00000176890.15	16.4	3.05	2.103	6.07e-55
EIF5AP4	ENSG00000234743.1	3.95	0.16	2.093	5.44e-57
MYBL2	ENSG00000101057.15	4.07	0.19	2.091	1.48e-48
UBE2S	ENSG00000108106.13	19.39	3.845	2.073	3.52e-77
CAP2	ENSG00000112186.11	8.86	1.345	2.072	2.31e-66
AURKA	ENSG00000087586.17	7.35	0.99	2.069	7.82e-61
UBE2SP2	ENSG00000224126.2	3.54	0.085	2.065	6.31e-88
RGCC	ENSG00000102760.12	11.91	2.12	2.049	1.73e-51
CPVL	ENSG00000106066.13	14.5	2.755	2.045	4.04e-32
LAPTM4B	ENSG00000104341.16	34.179	7.56	2.039	4.23e-40
TMSB10	ENSG00000034510.5	859.646	208.556	2.038	9.12e-47
LAMC1	ENSG00000135862.5	26.829	5.775	2.038	1.93e-58
H3F3AP4	ENSG00000235655.3	144.256	34.374	2.038	2.82e-25
AURKB	ENSG00000178999.12	5.25	0.53	2.03	1.84e-54
THBS4	ENSG00000113296.14	3.68	0.15	2.025	3.45e-48
CD74	ENSG00000019582.14	753.727	185.354	2.018	1.26e-38
AC239868.2	ENSG00000280874.1	22.92	4.91	2.017	8.03e-30
AC239868.3	ENSG00000281134.1	22.92	4.91	2.017	8.03e-30
BOLA2B	ENSG00000169627.7	84.67	20.26	2.011	7.31e-92
KPNA2	ENSG00000182481.8	28.43	6.31	2.009	1.26e-73
ANXA2	ENSG00000182718.16	254.866	63.065	1.998	1.51e-55
RP11-10G12.1	ENSG00000244538.1	2.99	0	1.996	1.66e-90
LGALS3	ENSG00000131981.15	30.231	6.845	1.993	2.45e-31
DBNDD1	ENSG00000003249.13	11.41	2.12	1.992	2.23e-42
TPX2	ENSG00000088325.15	6	0.765	1.988	3.76e-54
CYP7A1	ENSG00000167910.3	10.65	1.939	1.987	4.74e-12
PKMYT1	ENSG00000127564.16	5.72	0.695	1.987	6.36e-58
RECQL4	ENSG00000160957.12	8.65	1.435	1.987	5.08e-54
CDCA3	ENSG00000111665.11	5.67	0.685	1.985	7.21e-54
HLA-DRA	ENSG00000204287.13	171.468	42.669	1.982	8.26e-28
RPS28P7	ENSG00000227097.5	722.222	182.518	1.979	2.56e-96
COL4A2	ENSG00000134871.17	30.359	7.015	1.968	8.05e-45
AKR1C3	ENSG00000196139.11	351.236	89.588	1.959	1.01e-55
ESM1	ENSG00000164283.12	3.22	0.09	1.953	5.43e-63
HLA-DQB1	ENSG00000179344.16	22.92	5.189	1.95	2.28e-22
CDCA5	ENSG00000146670.9	3.89	0.275	1.939	5.25e-62
HSPB1	ENSG00000106211.8	644.572	168.996	1.925	1.23e-47
RGS5	ENSG00000143248.12	18.01	4.01	1.924	1.37e-44
NEK2	ENSG00000117650.12	3.21	0.11	1.923	5.85e-61
NELFE	ENSG00000204356.11	58.618	14.75	1.92	4.59e-87
SULT1C2	ENSG00000198203.9	4.09	0.35	1.915	5.16e-26
LMNA	ENSG00000160789.19	175.52	45.859	1.913	8.99e-107
CRNDE	ENSG00000245694.8	4.62	0.5	1.906	3.28e-35
NDUFA4L2	ENSG00000185633.10	14.62	3.17	1.905	1.04e-42
PAFAH1B3	ENSG00000079462.7	14.81	3.225	1.904	4.49e-53
TMEM98	ENSG00000006042.11	30.38	7.44	1.895	1.3e-26
COA6	ENSG00000168275.14	53.471	13.715	1.888	6.38e-113
CDT1	ENSG00000167513.8	3.68	0.265	1.887	1.67e-56
CDKN2C	ENSG00000123080.10	7.91	1.415	1.883	3.65e-64
TCF19	ENSG00000137310.11	4.27	0.44	1.872	9.63e-54
PEG10	ENSG00000242265.5	5.21	0.71	1.861	1.29e-17
TREM2	ENSG00000095970.16	3.51	0.245	1.857	2.55e-43
HRCT1	ENSG00000196196.2	4.34	0.48	1.851	7e-44
HULC	ENSG00000276019.1	127.221	34.625	1.848	7.3e-15
RPL7P1	ENSG00000214485.6	20.549	5	1.845	8.64e-61
PABPC1	ENSG00000070756.13	653.57	181.313	1.844	5.93e-75
DTNA	ENSG00000134769.21	6.14	0.99	1.843	3.41e-33
CCT3	ENSG00000163468.14	185.734	51.09	1.842	8.68e-107
MCM6	ENSG00000076003.4	7.88	1.485	1.837	5.46e-59
TMEM106C	ENSG00000134291.11	44.05	11.765	1.819	5.11e-71
ASPM	ENSG00000066279.16	2.96	0.125	1.816	8.69e-62
FOXM1	ENSG00000111206.12	5.72	0.91	1.815	1.39e-43
ENPP2	ENSG00000136960.12	14.99	3.555	1.812	3.86e-30
SQLE	ENSG00000104549.11	36.309	9.635	1.811	3.41e-32
SNRPE	ENSG00000182004.12	137.548	38.494	1.811	1.84e-100
GOLM1	ENSG00000135052.16	22.4	5.695	1.805	5.87e-22
PEA15	ENSG00000162734.12	45.819	12.42	1.803	3.28e-70
ELOVL2	ENSG00000197977.3	17.6	4.335	1.802	1e-24
FEN1	ENSG00000168496.3	12.59	2.9	1.801	1.04e-69
FABP5P7	ENSG00000234964.4	8.22	1.645	1.801	3.7e-39
NUSAP1	ENSG00000137804.12	8.31	1.675	1.799	6.66e-43
SMYD3	ENSG00000185420.18	13.12	3.06	1.798	5.03e-74
SMIM4	ENSG00000168273.7	34.9	9.335	1.796	1.19e-79
SNRPB	ENSG00000125835.17	126.473	35.895	1.789	7.61e-86
COL15A1	ENSG00000204291.10	3.03	0.17	1.784	2.27e-63
PVT1	ENSG00000249859.7	6.01	1.035	1.784	3.34e-25
SLC51B	ENSG00000186198.3	3.87	0.415	1.783	1.83e-30
SPARCL1	ENSG00000152583.12	19.1	4.845	1.782	1.24e-28
SNRPEP2	ENSG00000256968.1	7.97	1.61	1.781	1.43e-81
TP53I3	ENSG00000115129.13	20.09	5.15	1.778	1.47e-47
CRIP1	ENSG00000213145.9	26.359	7.01	1.772	1.43e-31
SPATC1L	ENSG00000160284.14	3.81	0.41	1.77	3.35e-42
ETV4	ENSG00000175832.12	3.97	0.46	1.767	1.04e-31
PDGFA	ENSG00000197461.13	9.08	1.965	1.765	3.52e-30
NEU1	ENSG00000204386.10	55.299	15.57	1.765	1.65e-86
TMEM45B	ENSG00000151715.7	29.9	8.1	1.764	9.26e-14
RNF185-AS1	ENSG00000254835.1	3.09	0.212	1.755	1.65e-10
CKS2	ENSG00000123975.4	31.349	8.62	1.75	9.91e-52
CTSA	ENSG00000064601.16	181.974	53.563	1.746	1.49e-88
KIF20A	ENSG00000112984.11	2.79	0.13	1.746	4.94e-52
MCM3	ENSG00000112118.17	20.53	5.435	1.742	1.27e-52
GLMP	ENSG00000198715.11	123.023	36.071	1.742	7.71e-84
PCNA	ENSG00000132646.10	48.09	13.71	1.739	2.76e-70
NSMCE2	ENSG00000156831.7	20.92	5.565	1.739	1.89e-103
ASF1B	ENSG00000105011.8	3.27	0.28	1.738	2.51e-52
MKI67	ENSG00000148773.12	2.9	0.17	1.737	1.09e-51
NME1	ENSG00000239672.7	100.099	29.344	1.736	1.08e-71
KRTCAP2	ENSG00000163463.11	342.651	102.454	1.732	1.7e-112
NDC80	ENSG00000080986.12	2.91	0.18	1.728	2.34e-60
HLA-DPB1	ENSG00000223865.10	59.821	17.4	1.725	1.78e-23
SCAMP3	ENSG00000116521.10	85.793	25.355	1.72	5.52e-96
RPL8	ENSG00000161016.15	1876.72	569.775	1.718	2.94e-72
RACGAP1	ENSG00000161800.12	4.61	0.705	1.718	1.1e-59
MCM4	ENSG00000104738.16	11.24	2.725	1.716	3.86e-45
TAGLN2	ENSG00000158710.14	252.545	76.164	1.716	4.27e-52
CYSTM1	ENSG00000120306.9	72.781	21.57	1.709	3.08e-73
CLIC1	ENSG00000213719.8	143.867	43.331	1.708	2.75e-57
SPARC	ENSG00000113140.10	214.881	65.26	1.704	9.59e-39
RP11-295G20.2	ENSG00000233461.5	20.34	5.555	1.703	2.77e-41
HN1	ENSG00000189159.15	64.208	19.065	1.7	1.31e-64
AC005943.6	ENSG00000279009.1	2.24	0	1.696	3.84e-05
RAMP1	ENSG00000132329.10	103.679	31.471	1.689	8.1e-18
CDH13	ENSG00000140945.15	3.25	0.32	1.687	8.79e-84
NCAPG	ENSG00000109805.9	2.59	0.115	1.687	2.3e-53
SEZ6L2	ENSG00000174938.14	2.88	0.205	1.687	7.53e-28
TUBA1B	ENSG00000123416.15	234.996	72.433	1.684	3.27e-38
ARSEP1	ENSG00000224060.3	2.5	0.09	1.683	1.88e-15
PKN1	ENSG00000123143.12	44.609	13.205	1.683	2.71e-54
DPP4	ENSG00000197635.9	19.36	5.345	1.682	2.12e-26
UGT1A6	ENSG00000167165.18	70.37	21.275	1.68	1.49e-10
MAD2L1	ENSG00000164109.13	3.9	0.535	1.675	1.56e-55
KRT23	ENSG00000108244.16	2.85	0.21	1.67	2.26e-16
VPS72	ENSG00000163159.11	28.489	8.295	1.666	2.32e-95
MCAM	ENSG00000076706.14	14.76	3.97	1.665	1.33e-42
BAX	ENSG00000087088.19	78.71	24.245	1.659	2.27e-75
BOLA2	ENSG00000183336.7	10.8	2.74	1.658	1.07e-68
C12orf75	ENSG00000235162.8	6.37	1.335	1.658	1.63e-24
CPQ	ENSG00000104324.15	47.94	14.525	1.656	1.26e-79
NTPCR	ENSG00000135778.11	54.161	16.505	1.656	3.21e-86
VIL1	ENSG00000127831.10	14.91	4.055	1.654	1.04e-09
LAGE3	ENSG00000196976.6	36.59	11.005	1.647	5.92e-76
RP11-756A22.7	ENSG00000273628.1	2.13	0	1.646	6.04e-23
SF3B4	ENSG00000143368.9	35.839	10.79	1.644	1.21e-81
TKT	ENSG00000163931.15	113.921	35.77	1.644	1.12e-40
RP11-345J4.6	ENSG00000260335.1	2.12	0	1.642	5.63e-06
SHFM1	ENSG00000127922.9	305.07	97.133	1.641	2.23e-105
RP3-461F17.3	ENSG00000268439.5	7.65	1.78	1.638	1.1e-48
GRN	ENSG00000030582.16	187.857	59.719	1.637	3.65e-90
RRS1	ENSG00000179041.3	16	4.47	1.636	6.95e-45
SSR2	ENSG00000163479.13	259.267	82.939	1.633	6.75e-77
RP11-316M1.12	ENSG00000259357.2	78.699	24.778	1.628	4.11e-25
ANXA2P2	ENSG00000231991.4	4.42	0.755	1.627	3.56e-50
CDC45	ENSG00000093009.9	3.07	0.32	1.624	1.72e-46
COX4I2	ENSG00000131055.4	3.1	0.33	1.624	7.6e-85
NUF2	ENSG00000143228.12	2.48	0.13	1.623	3.46e-53
APOA1BP	ENSG00000163382.11	120.684	38.634	1.618	9.12e-108
CNIH4	ENSG00000143771.11	32.81	10.014	1.618	1.16e-77
PYCARD	ENSG00000103490.13	16.68	4.764	1.617	9.55e-28
STXBP6	ENSG00000168952.15	6.17	1.34	1.615	1.91e-48
AP003391.1	ENSG00000281272.1	2.06	0	1.614	5.48e-07
ENAH	ENSG00000154380.16	10.65	2.805	1.614	9.53e-39
HDAC11	ENSG00000163517.14	8.49	2.1	1.614	5.27e-67
MND1	ENSG00000121211.7	2.58	0.17	1.613	6.9e-73
PSMD4	ENSG00000159352.15	242.576	78.784	1.61	4.67e-94
CKLF	ENSG00000217555.12	29.829	9.115	1.608	4.75e-78
COMMD4	ENSG00000140365.15	110.17	35.546	1.605	6.49e-117
SORT1	ENSG00000134243.11	7.08	1.66	1.603	6.84e-45
CCDC34	ENSG00000109881.16	5.74	1.22	1.602	2.55e-63
GPNMB	ENSG00000136235.15	12.74	3.525	1.602	5.26e-25
NCAPH	ENSG00000121152.9	2.55	0.17	1.601	8.07e-54
PIGC	ENSG00000135845.9	22.07	6.605	1.601	1.2e-88
HMGN2P5	ENSG00000234664.1	42.659	13.404	1.6	1.24e-49
EPHX1	ENSG00000143819.12	1532.85	505.37	1.599	6.26e-25
RPL37P6	ENSG00000241431.1	2.03	0	1.599	1.94e-52
HLA-F	ENSG00000204642.13	95.709	30.939	1.598	5.56e-28
MAN2B1	ENSG00000104774.12	55.591	17.704	1.597	2.17e-79
ATOX1	ENSG00000177556.11	347.29	114.178	1.596	3.97e-78
PIGU	ENSG00000101464.10	16.75	4.875	1.595	1.01e-100
CENPU	ENSG00000151725.11	4.69	0.885	1.594	6.1e-48
ITGA6	ENSG00000091409.14	10.25	2.74	1.589	8.05e-53
TNFRSF4	ENSG00000186827.10	2.97	0.32	1.589	5.71e-75
RPL30	ENSG00000156482.10	1964.71	654.091	1.585	2.12e-82
UQCC2	ENSG00000137288.9	98.373	32.169	1.583	2.57e-91
SQSTM1	ENSG00000161011.19	460.225	152.9	1.583	3.64e-48
HLA-DQA1	ENSG00000196735.11	12.49	3.505	1.582	2.63e-17
TMCO1	ENSG00000143183.16	124.94	41.106	1.581	1.37e-83
IQGAP3	ENSG00000183856.10	2.35	0.12	1.581	1.18e-51
RMI2	ENSG00000175643.8	3.39	0.47	1.578	2.1e-48
H2AFZ	ENSG00000164032.11	99.808	32.785	1.577	1.8e-62
RP11-345J4.5	ENSG00000261740.5	18.04	5.385	1.576	8.27e-72
SNRPC	ENSG00000124562.9	118.742	39.239	1.573	1.41e-98
SOX9	ENSG00000125398.5	4.95	1	1.573	4.61e-24
RPL36A	ENSG00000241343.9	883.691	296.337	1.573	1.2e-74
UGT2B11	ENSG00000213759.8	3.8	0.615	1.572	4.58e-24
FAM83D	ENSG00000101447.13	4.5	0.855	1.568	1.93e-42
OLFML2B	ENSG00000162745.10	2.78	0.275	1.568	5.43e-51
SLC44A3	ENSG00000143036.16	6.79	1.63	1.567	1.13e-36
U91328.1	ENSG00000281052.1	1.96	0	1.566	2.12e-05
RP11-620J15.3	ENSG00000257698.1	5.08	1.055	1.565	6.54e-65
BSG	ENSG00000172270.18	301.329	101.335	1.563	2.43e-75
CCL15	ENSG00000275718.1	29.421	9.305	1.562	1.65e-31
HMMR	ENSG00000072571.19	2.54	0.2	1.561	3.19e-49
RGS10	ENSG00000148908.14	7.6	1.915	1.561	5.07e-41
CPE	ENSG00000109472.13	15.74	4.685	1.558	1.33e-31
SUMO2	ENSG00000188612.11	146.859	49.28	1.556	9.4e-75
GNAZ	ENSG00000128266.8	2.38	0.15	1.555	1.51e-41
CLN3	ENSG00000188603.16	58.809	19.355	1.555	8.03e-82
MELK	ENSG00000165304.7	2.23	0.1	1.554	3.73e-51
CXCL9	ENSG00000138755.5	4.18	0.765	1.553	2.88e-21
ITIH2	ENSG00000151655.17	623.739	212.342	1.55	7.89e-18
ILF2	ENSG00000143621.16	80.991	27.02	1.549	3.36e-80
LGALS3BP	ENSG00000108679.12	160.385	54.264	1.546	3.24e-11
HIST2H2AA4	ENSG00000272196.2	29.59	9.48	1.545	1.76e-14
TLCD1	ENSG00000160606.10	16.11	4.87	1.543	1.04e-56
TOMM20	ENSG00000173726.10	65.871	21.944	1.543	6.48e-89
SNX8	ENSG00000106266.8	17.73	5.43	1.542	7.77e-68
MRPL24	ENSG00000143314.12	161.735	54.922	1.541	6.76e-93
PTP4A3	ENSG00000184489.11	8.63	2.31	1.541	3.21e-35
RNASE1	ENSG00000129538.13	56.531	18.8	1.539	6.06e-37
XXbac-BPG116M5.17	ENSG00000244255.5	5.75	1.324	1.538	2.98e-11
TNFRSF12A	ENSG00000006327.13	46.019	15.247	1.533	5.71e-19
VAT1	ENSG00000108828.15	49.37	16.41	1.533	2.64e-58
RPL7P9	ENSG00000137970.7	28.391	9.16	1.533	6.36e-64
SCNM1	ENSG00000163156.11	33.21	10.825	1.533	3.37e-80
BOP1	ENSG00000261236.5	28.041	9.04	1.532	1.32e-56
HLA-DMA	ENSG00000204257.14	37.32	12.255	1.532	5.41e-31
PECAM1	ENSG00000261371.5	11.39	3.285	1.532	4.19e-54
UFC1	ENSG00000143222.11	97.497	33.145	1.528	1.93e-94
SCAMP5	ENSG00000198794.11	3.87	0.69	1.527	1.34e-31
GBP2	ENSG00000162645.12	45.972	15.32	1.525	3.77e-36
NR2C2AP	ENSG00000184162.14	14.33	4.33	1.524	4.03e-82
APOA2	ENSG00000158874.11	31278.9	10880.1	1.523	1.58e-05
NT5DC2	ENSG00000168268.10	11.39	3.31	1.523	9.19e-28
ITPKA	ENSG00000137825.10	3.46	0.555	1.52	1.66e-33
GPAA1	ENSG00000197858.10	115.511	39.639	1.52	3.11e-78
RP11-641D5.1	ENSG00000213178.3	174.126	60.058	1.52	2.16e-66
HMGB2	ENSG00000164104.11	34.871	11.52	1.519	6.59e-49
RPL39P3	ENSG00000235174.1	319.151	110.798	1.518	3.97e-26
CDCA8	ENSG00000134690.10	2.69	0.29	1.516	4.92e-49
SNCG	ENSG00000173267.13	6.78	1.72	1.516	4.03e-31
RP11-61N20.3	ENSG00000226268.3	6.12	1.49	1.516	1.49e-32
HSP90AB1	ENSG00000096384.19	400.622	139.516	1.515	1.22e-55
EEF1A1P6	ENSG00000233476.3	11.7	3.45	1.513	2.31e-43
BCAP31	ENSG00000185825.15	202.657	70.416	1.512	1.24e-92
LINC01296	ENSG00000244306.9	2.28	0.15	1.512	7.31e-43
ZFAS1	ENSG00000177410.12	81.002	27.78	1.511	8.97e-49
GM2A	ENSG00000196743.8	16	4.965	1.511	1.91e-85
ARPC5	ENSG00000162704.15	86.762	29.82	1.51	9.63e-73
H3F3A	ENSG00000163041.9	397.496	139.034	1.509	2.4e-92
ROMO1	ENSG00000125995.15	249.154	86.933	1.508	1.4e-86
PODXL	ENSG00000128567.16	5.7	1.355	1.508	5.17e-40
LEF1	ENSG00000138795.9	2.67	0.29	1.508	4.1e-38
POLR2K	ENSG00000147669.10	55.819	19.015	1.505	5.45e-100
NPM1	ENSG00000181163.13	485.355	170.378	1.505	2.57e-62
RP11-215A21.2	ENSG00000236058.3	2.32	0.17	1.505	2.72e-74
CKS1B	ENSG00000173207.12	71.878	24.695	1.504	9.94e-69
TXN	ENSG00000136810.12	347.458	121.873	1.504	5.75e-63
KIAA1462	ENSG00000165757.8	3.31	0.52	1.504	6.46e-66
HIST1H2BK	ENSG00000197903.7	106.042	36.82	1.501	1.48e-31
PFDN6	ENSG00000204220.9	118.569	41.236	1.501	1.25e-90
RPL41	ENSG00000279483.1	2353.51	831.227	1.5	2.95e-71
TM4SF1	ENSG00000169908.10	41.469	14.024	1.499	3.44e-22
LTB	ENSG00000227507.2	7.99	2.18	1.499	4.79e-21
HLA-DPA1	ENSG00000231389.7	49.969	17.045	1.498	2.23e-18
DTL	ENSG00000143476.17	2.23	0.145	1.496	1.51e-48
RP11-284F21.10	ENSG00000272405.1	1.99	0.06	1.496	3.01e-35
IFI27L1	ENSG00000165948.10	14.55	4.515	1.495	1.4e-74
TMED3	ENSG00000166557.12	20.71	6.7	1.495	2.04e-12
PBK	ENSG00000168078.9	2.1	0.1	1.495	2.85e-47
G6PD	ENSG00000160211.15	9.9	2.875	1.492	1.63e-33
MAGED2	ENSG00000102316.16	63.711	22.045	1.49	2.48e-74
ABHD12	ENSG00000100997.18	35.671	12.07	1.488	1.1e-90
PSMB9	ENSG00000240065.7	50.011	17.194	1.487	7.72e-38
RELB	ENSG00000104856.13	13.58	4.209	1.485	4.47e-34
MYL6B	ENSG00000196465.10	27.219	9.079	1.485	2.11e-67
HLA-B	ENSG00000234745.9	788.298	281.004	1.485	5.16e-23
DARS2	ENSG00000117593.9	10.48	3.105	1.484	8.61e-66
RAB11FIP4	ENSG00000131242.15	5.22	1.225	1.483	9.71e-49
PLA2G4C	ENSG00000105499.13	16.41	5.25	1.478	3.35e-33
ANKRD29	ENSG00000154065.16	3.48	0.61	1.476	7.76e-38
DBP	ENSG00000105516.10	18.81	6.13	1.474	4.07e-42
PIGT	ENSG00000124155.16	65.05	22.78	1.474	1.51e-91
ANLN	ENSG00000011426.10	2.26	0.175	1.472	7.6e-48
ATAD2	ENSG00000156802.12	6.91	1.855	1.47	1.02e-45
MRPS21	ENSG00000266472.5	63.999	22.47	1.47	1.5e-90
EIF3E	ENSG00000104408.9	194.253	69.545	1.469	3.99e-59
NOTCH3	ENSG00000074181.8	4.32	0.925	1.467	2.24e-37
CKAP4	ENSG00000136026.13	32.45	11.11	1.466	5.09e-49
DYNLRB1	ENSG00000125971.16	145.139	51.949	1.465	2.07e-100
CENPA	ENSG00000115163.14	2.09	0.12	1.464	6.1e-50
RHNO1	ENSG00000171792.10	6.63	1.77	1.462	1.6e-64
SNRPD1	ENSG00000167088.10	42.22	14.7	1.461	4.71e-73
ATP6V1F	ENSG00000128524.4	102.047	36.464	1.46	6.33e-83
NPM3	ENSG00000107833.10	17.14	5.595	1.46	2.08e-34
ZNF28	ENSG00000198538.10	3.54	0.65	1.46	1.47e-25
PHLDA2	ENSG00000181649.5	4.54	1.015	1.459	8.06e-14
RPLP0P6	ENSG00000213553.4	13.89	4.415	1.459	4.12e-57
UCK2	ENSG00000143179.12	18.22	6	1.457	1.67e-52
RFC4	ENSG00000163918.10	12.42	3.89	1.457	2.12e-51
KIF2C	ENSG00000142945.12	2.21	0.17	1.456	6.32e-48
TRIM31	ENSG00000204616.10	2.55	0.295	1.455	1.31e-22
RP1-241P17.4	ENSG00000228532.4	3.77	0.74	1.455	1.04e-21
APOBEC3B	ENSG00000179750.15	2.34	0.22	1.453	4.84e-35
RHOC	ENSG00000155366.16	174.755	63.284	1.451	3.14e-61
PRPF6	ENSG00000101161.7	40.029	14.02	1.45	1.13e-106
MTX1	ENSG00000173171.14	58.838	20.895	1.45	9.01e-103
SERF1B	ENSG00000205572.9	18.65	6.19	1.45	1.52e-74
SRXN1	ENSG00000271303.1	30.141	10.395	1.45	3.04e-33
COX6B1	ENSG00000126267.8	407.285	148.543	1.449	4.15e-81
SNRPD2	ENSG00000125743.10	193.165	70.121	1.449	3.35e-72
TACC3	ENSG00000013810.18	10.26	3.13	1.447	6.91e-40
LYPD1	ENSG00000150551.10	2.34	0.225	1.447	3.91e-29
RP11-443P15.2	ENSG00000171658.8	1.78	0.02	1.447	9.26e-34
CCNA2	ENSG00000145386.9	2.96	0.455	1.445	1.73e-40
PRIM1	ENSG00000198056.13	5.97	1.56	1.445	9.36e-53
RNF157	ENSG00000141576.14	3.3	0.58	1.444	2.72e-30
LMNB1	ENSG00000113368.11	7.73	2.21	1.443	1.55e-33
MRPS23	ENSG00000181610.12	28.859	9.985	1.443	4.22e-61
TMEM9	ENSG00000116857.16	78.102	28.145	1.44	1.19e-81
PBXIP1	ENSG00000163346.16	38.369	13.51	1.44	6.27e-73
PKM	ENSG00000067225.17	38.791	13.675	1.439	1.32e-23
GDF15	ENSG00000130513.6	44.51	15.795	1.438	7.3e-18
PLK1	ENSG00000166851.14	3.77	0.765	1.434	1.87e-37
SAC3D1	ENSG00000168061.13	13.78	4.47	1.434	1.02e-83
RBM34	ENSG00000188739.14	44.711	15.919	1.434	4.59e-82
MEA1	ENSG00000124733.3	62.691	22.585	1.433	2.97e-101
RAMP2	ENSG00000131477.10	17.27	5.77	1.432	1.32e-45
RPL23AP42	ENSG00000234851.4	644.751	238.359	1.432	8.25e-71
RPN2	ENSG00000118705.16	201.829	74.294	1.43	1.09e-96
GTF2IP4	ENSG00000233369.7	23.86	8.225	1.43	3.76e-40
CDC25C	ENSG00000158402.18	1.84	0.055	1.429	7.79e-58
NENF	ENSG00000117691.9	81.311	29.561	1.429	8e-90
IFI30	ENSG00000216490.3	140.769	51.639	1.429	1.76e-39
CACYBP	ENSG00000116161.17	43.419	15.51	1.428	2.85e-47
CTHRC1	ENSG00000164932.12	2.35	0.245	1.428	5.65e-29
FAT1	ENSG00000083857.13	33.42	11.8	1.427	6.89e-25
HIGD1B	ENSG00000131097.6	2.2	0.19	1.427	4.31e-80
TUBG1	ENSG00000131462.7	24.47	8.475	1.427	2.05e-49
HLA-DRB6	ENSG00000229391.7	4.28	0.965	1.426	1.54e-22
SLC41A3	ENSG00000114544.15	18.379	6.215	1.425	9.47e-85
RPL38	ENSG00000172809.12	1230.73	457.934	1.424	6.48e-82
KIF4A	ENSG00000090889.11	1.87	0.07	1.423	1.58e-50
SPC25	ENSG00000152253.8	2.11	0.16	1.423	5.11e-52
PAQR4	ENSG00000162073.13	3.82	0.8	1.421	1.36e-34
KIAA1522	ENSG00000162522.10	11.99	3.85	1.421	1.21e-44
UQCRB	ENSG00000156467.9	349.269	129.912	1.42	6.06e-88
LSM2	ENSG00000204392.10	38.869	13.895	1.42	1.16e-76
RP11-464D20.2	ENSG00000239246.3	2.61	0.35	1.419	5.09e-57
ATP5G1	ENSG00000159199.13	239.967	89.216	1.417	5.98e-84
H2AFX	ENSG00000188486.3	14.94	4.97	1.417	1.76e-41
RPL39P40	ENSG00000226580.1	1.67	0	1.417	0.00246
FDPS	ENSG00000160752.14	291.63	108.698	1.416	6.13e-42
EHMT2	ENSG00000204371.11	23.36	8.135	1.415	1.6e-68
MMP14	ENSG00000157227.12	15	5	1.415	1.67e-27
SNRPGP2	ENSG00000264350.1	9.32	2.87	1.415	1.01e-48
ATP6AP1	ENSG00000071553.16	65.639	24.015	1.414	1.45e-89
CADM1	ENSG00000182985.16	40.07	14.41	1.414	1.57e-29
LOXL4	ENSG00000138131.3	3.58	0.72	1.413	6.21e-11
TPM3	ENSG00000143549.19	124.154	46.16	1.408	3.69e-64
SELM	ENSG00000198832.10	33.981	12.185	1.408	7.51e-15
HLA-DMB	ENSG00000242574.8	14.22	4.74	1.407	6.29e-26
CUTA	ENSG00000112514.15	288.894	108.548	1.404	5.23e-94
Metazoa_SRP	ENSG00000274012.1	343.769	129.247	1.404	9.73e-25
S100A13	ENSG00000189171.13	75.29	27.839	1.403	9.06e-24
VAMP5	ENSG00000168899.4	90.88	33.767	1.402	4.72e-56
TOMM6	ENSG00000214736.7	230.017	86.413	1.402	1.46e-88
SLC50A1	ENSG00000169241.17	65.289	24.135	1.399	7.29e-58
ZNF706	ENSG00000120963.11	102.992	38.45	1.398	2.28e-71
FAM83H	ENSG00000180921.6	14.96	5.055	1.398	1.27e-49
TESC	ENSG00000088992.17	7.24	2.13	1.397	1.9e-18
RPL37	ENSG00000145592.13	1566.58	594.465	1.396	1.78e-82
EXOSC4	ENSG00000178896.6	41.63	15.195	1.396	1.06e-68
HIST1H1C	ENSG00000187837.3	128.818	48.314	1.396	2.24e-29
MARCKS	ENSG00000277443.1	15.05	5.1	1.396	2.19e-36
BMS1P8	ENSG00000260518.1	1.92	0.11	1.395	5.66e-33
RP11-713M15.2	ENSG00000272502.1	10.17	3.25	1.394	2.13e-43
BOLA3	ENSG00000163170.11	36.339	13.22	1.393	7.42e-78
PXMP4	ENSG00000101417.11	10.38	3.335	1.392	4.39e-79
PPDPF	ENSG00000125534.9	190.982	72.223	1.391	3.78e-21
NME2	ENSG00000011052.21	15.899	5.455	1.389	2.06e-31
EPRS	ENSG00000136628.17	37.111	13.56	1.388	3.34e-68
FLYWCH2	ENSG00000162076.12	14.31	4.85	1.388	1.29e-46
PSPH	ENSG00000146733.13	8.69	2.705	1.387	8.15e-45
RPL39L	ENSG00000163923.9	5.42	1.46	1.384	2.65e-17
NRM	ENSG00000137404.14	8.47	2.63	1.383	5.02e-42
RPS21	ENSG00000171858.17	1270.69	486.517	1.383	1.44e-67
FANCI	ENSG00000140525.17	3.08	0.565	1.382	2.24e-48
ALYREF	ENSG00000183684.7	37.749	13.9	1.379	3.46e-62
DRAP1	ENSG00000175550.7	101.391	38.361	1.379	3.08e-99
PLP2	ENSG00000102007.10	24.319	8.734	1.379	4.59e-17
PDZD11	ENSG00000120509.10	30.37	11.065	1.379	1.8e-88
FLVCR1	ENSG00000162769.12	3.43	0.705	1.378	1.21e-60
YWHAZ	ENSG00000164924.17	107.38	40.699	1.378	3.67e-46
TUBA1C	ENSG00000167553.14	72.028	27.1	1.378	4.01e-25
ATP1A1	ENSG00000163399.15	136.342	51.872	1.377	9.21e-39
MAZ	ENSG00000103495.13	114.332	43.406	1.377	1.33e-80
NHP2	ENSG00000145912.8	99.332	37.635	1.377	2.79e-80
NDUFB9	ENSG00000147684.7	377.752	144.862	1.377	4.23e-82
PRAP1	ENSG00000165828.13	676.102	259.618	1.377	3.81e-07
IFI6	ENSG00000126709.14	95.742	36.279	1.376	1.17e-15
C15orf48	ENSG00000166920.10	3.02	0.55	1.375	6.27e-15
AATF	ENSG00000275700.4	29.171	10.64	1.374	3.42e-89
CLDN15	ENSG00000106404.13	24.411	8.805	1.374	2.22e-19
RPL35P5	ENSG00000225573.4	5.17	1.38	1.374	1.5e-58
GMPS	ENSG00000163655.15	19.41	6.88	1.373	4.56e-65
HMGN1P37	ENSG00000229237.2	1.59	0	1.373	4.75e-51
ARL2	ENSG00000213465.7	24.729	8.94	1.372	2.15e-47
LINC00511	ENSG00000227036.6	1.86	0.105	1.372	3.5e-30
HJURP	ENSG00000123485.11	2.22	0.245	1.371	8.29e-44
ATP1B1	ENSG00000143153.12	97.951	37.295	1.37	1.05e-40
PRCC	ENSG00000143294.14	41.28	15.355	1.37	5.92e-88
MCM7	ENSG00000166508.17	32.919	12.145	1.368	6.41e-43
H2AFJ	ENSG00000246705.4	110.208	42.105	1.367	1.38e-58
TMCO3	ENSG00000150403.17	15.33	5.335	1.366	6.16e-28
UQCRH	ENSG00000173660.11	217.594	83.829	1.366	9.45e-73
UXS1	ENSG00000115652.14	15.49	5.405	1.364	5.46e-62
RFX5	ENSG00000143390.17	10.55	3.49	1.363	6.97e-48
EIF3H	ENSG00000147677.10	142.754	54.924	1.362	6.77e-64
PSMB4	ENSG00000159377.10	347.073	134.526	1.361	4.05e-99
AP1S1	ENSG00000106367.13	45.54	17.135	1.36	1.08e-80
PPIA	ENSG00000196262.13	1363.4	530.68	1.36	7.07e-92
CHAF1A	ENSG00000167670.15	5.12	1.39	1.357	1.06e-59
MSH2	ENSG00000095002.12	5.18	1.415	1.356	3.5e-57
RRM1	ENSG00000167325.14	13.68	4.735	1.356	1.21e-58
LAMA3	ENSG00000053747.15	3.81	0.88	1.355	6.64e-31
RPLP2	ENSG00000177600.8	879.597	343.329	1.355	3.03e-64
CTSS	ENSG00000163131.10	37.281	13.98	1.354	9.9e-19
EXO1	ENSG00000174371.16	1.81	0.1	1.353	2.4e-52
FBL	ENSG00000105202.7	123.391	47.738	1.352	1.44e-58
TRMT112	ENSG00000173113.6	215.358	83.786	1.352	1.19e-91
IRAK1	ENSG00000184216.11	36.75	13.79	1.352	3.34e-42
BCAM	ENSG00000187244.10	57.46	21.915	1.351	4.28e-31
DAPK2	ENSG00000035664.11	4.37	1.105	1.351	2.22e-44
NFKBIE	ENSG00000146232.14	11.85	4.04	1.35	2.69e-34
ARPC1B	ENSG00000130429.12	99.181	38.33	1.349	3.04e-35
COL1A1	ENSG00000108821.13	28.3	10.504	1.349	4.25e-11
FLAD1	ENSG00000160688.18	34.291	12.85	1.349	6.24e-85
NUP37	ENSG00000075188.8	10.3	3.445	1.346	2.64e-75
SDC2	ENSG00000169439.11	176.557	68.859	1.346	6.43e-39
TOMM7	ENSG00000196683.10	327.397	128.181	1.346	5.93e-75
TRNP1	ENSG00000253368.3	5.14	1.415	1.346	5.31e-15
CENPH	ENSG00000153044.9	3.04	0.59	1.345	1.68e-57
DTYMK	ENSG00000168393.12	19.68	7.14	1.345	5.06e-61
EMC3	ENSG00000125037.12	74.279	28.66	1.344	2.94e-74
RPS20	ENSG00000008988.9	1550.37	610.077	1.344	5.57e-67
SAE1	ENSG00000142230.11	33.261	12.505	1.343	9.86e-66
IL32	ENSG00000008517.16	748.417	295.25	1.339	4.99e-25
PLOD3	ENSG00000106397.11	60.601	23.364	1.338	4.16e-62
TECRP1	ENSG00000235043.3	6.04	1.785	1.338	2.72e-50
RAN	ENSG00000132341.11	208.441	81.905	1.337	3.62e-50
ATRN	ENSG00000088812.17	27.481	10.28	1.336	1.58e-36
CDC6	ENSG00000094804.9	2.44	0.365	1.334	6.85e-31
RPL7	ENSG00000147604.13	1178.47	467.589	1.332	1.96e-55
PSMG3	ENSG00000157778.8	31.519	11.92	1.332	6.26e-72
MANEAL	ENSG00000185090.14	9.16	3.035	1.332	5.01e-41
XRCC1	ENSG00000073050.11	13.98	4.955	1.331	2.93e-70
RPL23AP65	ENSG00000243964.1	2.83	0.525	1.329	2.34e-37
ANAPC11	ENSG00000141552.17	192.35	76.061	1.327	2.94e-80
GABRD	ENSG00000187730.7	1.66	0.06	1.327	4.46e-77
C8orf59	ENSG00000176731.11	87.069	34.17	1.324	2.2e-73
VARS	ENSG00000204394.12	36.521	13.985	1.324	5.96e-58
AL158801.1	ENSG00000279392.1	2.19	0.275	1.323	6.71e-49
DCAF13	ENSG00000164934.13	17.179	6.265	1.323	2.03e-54
MPC2	ENSG00000143158.10	279.053	110.929	1.323	3.79e-78
UHRF1	ENSG00000276043.4	1.79	0.115	1.323	6.24e-39
LRRC1	ENSG00000137269.14	2.35	0.34	1.322	5.08e-35
TRAPPC2B	ENSG00000256060.2	10.94	3.775	1.322	7.91e-44
CD63	ENSG00000135404.11	685.588	273.832	1.321	1.04e-69
SUB1	ENSG00000113387.11	184.144	73.124	1.321	6.32e-78
TCEB1	ENSG00000154582.16	67.911	26.575	1.321	1.04e-63
COMMD5	ENSG00000170619.9	24.38	9.165	1.32	3.17e-79
TXNRD1	ENSG00000198431.15	30.751	11.718	1.32	1.23e-27
SHISA4	ENSG00000198892.6	11.06	3.83	1.32	8.19e-28
RP11-452F19.3	ENSG00000228106.5	11.78	4.12	1.32	3.35e-58
HEXB	ENSG00000049860.13	156.096	62.003	1.318	5.34e-80
PYGB	ENSG00000100994.11	14.47	5.205	1.318	2.91e-43
DYNLL1	ENSG00000088986.10	246.304	98.267	1.317	5.74e-69
RPS4X	ENSG00000198034.10	486.365	194.576	1.317	7.32e-55
MRPL9	ENSG00000143436.10	49.261	19.215	1.314	1.24e-75
TYMSOS	ENSG00000176912.3	2.58	0.44	1.314	8.68e-49
SMIM11	ENSG00000205670.10	4.77	1.32	1.314	3.2e-18
ECT2	ENSG00000114346.13	3	0.61	1.313	5.57e-37
RPLP1	ENSG00000137818.11	1491.24	599.659	1.313	9.12e-80
TM7SF2	ENSG00000149809.14	103.407	41.026	1.313	1.48e-22
FAM189B	ENSG00000160767.20	12.53	4.445	1.313	2.21e-53
VPS28	ENSG00000160948.13	192.071	76.699	1.313	1.42e-78
P4HA2	ENSG00000072682.18	15.899	5.81	1.311	3.77e-37
H2BFS	ENSG00000234289.5	7.35	2.365	1.311	1.66e-37
MESP1	ENSG00000166823.5	3.86	0.96	1.31	8.38e-53
SLC52A2	ENSG00000185803.8	14.78	5.38	1.307	1.01e-48
DUSP9	ENSG00000130829.17	2.14	0.27	1.306	7.69e-30
IFI27L2	ENSG00000119632.3	12.91	4.625	1.306	9.36e-26
BRMS1	ENSG00000174744.13	30.751	11.85	1.305	1.8e-82
HNRNPA1	ENSG00000135486.17	363.698	146.569	1.305	1.94e-53
FAM222A	ENSG00000139438.5	4.25	1.125	1.305	9.91e-40
ANXA13	ENSG00000104537.16	7.52	2.45	1.304	6.99e-12
IL3RA	ENSG00000185291.10	2.95	0.6	1.304	6.81e-70
CKB	ENSG00000166165.12	26.379	10.115	1.301	5.07e-15
CXorf36	ENSG00000147113.16	2.25	0.32	1.3	1.21e-77
OIP5	ENSG00000104147.8	1.88	0.17	1.3	2.68e-48
NDUFS6	ENSG00000145494.11	89.12	35.605	1.3	5.13e-82
CCDC107	ENSG00000159884.11	40.179	15.745	1.298	6.6e-69
GLA	ENSG00000102393.9	19.061	7.165	1.297	1.96e-35
AP1M2	ENSG00000129354.11	2.83	0.56	1.296	1.55e-18
TATDN1	ENSG00000147687.16	22.869	8.72	1.296	1.71e-69
CDKN2AIPNL	ENSG00000237190.3	16.91	6.3	1.295	1.12e-87
PDGFB	ENSG00000100311.16	4.05	1.06	1.294	6.38e-47
STC1	ENSG00000159167.11	2.25	0.325	1.294	8.92e-28
BUB1	ENSG00000169679.14	1.72	0.11	1.293	1.65e-47
VIM	ENSG00000026025.13	130.273	52.559	1.293	1.49e-26
LAMA4	ENSG00000112769.18	4.83	1.38	1.293	6.98e-44
RPS2P55	ENSG00000216866.5	2.26	0.33	1.293	2.26e-66
RPS18	ENSG00000231500.6	2144.46	874.278	1.293	2.21e-61
HSPA4	ENSG00000170606.13	68.029	27.19	1.292	1.66e-60
ASPH	ENSG00000198363.15	41.04	16.18	1.291	1.17e-30
LMCD1	ENSG00000071282.11	10.45	3.68	1.291	3.96e-28
FOXRED2	ENSG00000100350.14	6.45	2.045	1.291	5.95e-43
OLA1	ENSG00000138430.15	40.941	16.146	1.291	6.74e-61
PRIM2	ENSG00000146143.17	4.04	1.06	1.291	8.86e-72
COX6C	ENSG00000164919.10	582.17	237.502	1.29	3.35e-71
TMEM50A	ENSG00000183726.10	50.779	20.175	1.29	1.26e-71
RP11-161H23.5	ENSG00000258232.2	58.602	23.37	1.29	1.26e-33
ATP5J2	ENSG00000241468.7	584.111	238.425	1.289	4.01e-93
CTSC	ENSG00000109861.15	35.961	14.13	1.289	5.41e-29
ZNRD1	ENSG00000066379.14	25.93	10.03	1.288	5.91e-71
ITGB1BP1	ENSG00000119185.12	32.839	12.855	1.288	6.4e-60
C6orf48	ENSG00000204387.12	78.378	31.529	1.287	3.69e-47
ENSA	ENSG00000143420.17	109.949	44.47	1.287	2.59e-76
NME1-NME2	ENSG00000243678.11	398.434	162.714	1.287	2.99e-62
ADAM15	ENSG00000143537.13	42.241	16.735	1.286	1.11e-45
HSPG2	ENSG00000142798.16	22.611	8.685	1.286	4.63e-31
STK39	ENSG00000198648.10	2.72	0.525	1.286	2.93e-31
TRAC	ENSG00000277734.4	7.94	2.665	1.286	2.25e-17
CD163L1	ENSG00000177675.8	2.63	0.49	1.285	1.81e-37
PPT1	ENSG00000131238.16	19.291	7.325	1.285	3.23e-44
ST14	ENSG00000149418.10	8.05	2.715	1.285	8.53e-17
FAM103A2P	ENSG00000235272.1	6.95	2.265	1.284	1.89e-38
CDK5	ENSG00000164885.12	12.8	4.67	1.283	5.5e-79
RFWD2	ENSG00000143207.19	30.789	12.06	1.283	6.74e-78
OLFM2	ENSG00000105088.8	31.021	12.169	1.282	1.48e-16
SPCS2P4	ENSG00000228589.3	30.96	12.14	1.282	1.21e-58
ORMDL2	ENSG00000123353.9	48.691	19.455	1.281	1.03e-82
LSM8	ENSG00000128534.7	21.201	8.135	1.281	1.28e-68
RP11-51O6.1	ENSG00000224631.4	21.64	8.325	1.28	6.44e-58
UBE2Q1	ENSG00000160714.9	39.719	15.774	1.279	4.33e-47
NAA20	ENSG00000173418.11	71.858	29.014	1.279	1.16e-73
SEMA3F	ENSG00000001617.11	5.44	1.655	1.278	6.29e-56
COX7C	ENSG00000127184.10	750.183	309.093	1.276	4.27e-81
RFXANK	ENSG00000064490.13	44.099	17.625	1.276	2.78e-66
SOWAHA	ENSG00000198944.5	2.79	0.565	1.276	2.74e-42
GSTA4	ENSG00000170899.10	18.01	6.855	1.275	3.56e-37
POLD1	ENSG00000062822.12	13.28	4.905	1.274	8.33e-50
TTC39A	ENSG00000085831.15	2.76	0.555	1.274	3.37e-24
UCP2	ENSG00000175567.8	14.85	5.555	1.274	3.4e-20
LYPLAL1	ENSG00000143353.11	36.221	14.405	1.273	2.06e-61
FTH1	ENSG00000167996.15	3615.3	1496.63	1.272	5.46e-57
NMB	ENSG00000197696.9	3.43	0.835	1.272	8.47e-38
H2AFV	ENSG00000105968.18	78.302	31.871	1.271	2.77e-84
RPL15P3	ENSG00000212802.4	8.69	3.015	1.271	7.38e-49
GINS2	ENSG00000131153.8	2.4	0.41	1.27	7.31e-50
PYCR1	ENSG00000183010.16	6.32	2.035	1.27	9.76e-11
NDUFA1	ENSG00000125356.6	183.101	75.371	1.269	3.09e-88
PFDN2	ENSG00000143256.4	104.959	42.964	1.269	3.34e-68
SLC39A1	ENSG00000143570.17	72.098	29.34	1.269	2.27e-55
CALR	ENSG00000179218.13	813.782	337.302	1.268	2.97e-61
AC016739.2	ENSG00000218175.2	12.83	4.745	1.267	1.38e-42
ATP1B3	ENSG00000069849.10	21.14	8.2	1.267	1.25e-20
SLC38A6	ENSG00000139974.15	6.79	2.24	1.266	2.44e-74
NOL7	ENSG00000225921.6	38.55	15.44	1.266	4.09e-75
PHF19	ENSG00000119403.13	6.2	1.995	1.265	3.46e-34
NES	ENSG00000132688.10	5.32	1.63	1.265	4.91e-40
ZNF687	ENSG00000143373.17	11.88	4.36	1.265	6.93e-54
AIM1L	ENSG00000176092.13	1.81	0.17	1.264	2.14e-41
BYSL	ENSG00000112578.9	12.53	4.635	1.264	3.98e-53
TMEM101	ENSG00000091947.9	23.46	9.185	1.264	3.85e-77
RBM8A	ENSG00000265241.6	83.152	34.049	1.264	8.13e-69
CPD	ENSG00000108582.11	16.511	6.295	1.263	1.36e-30
EIF3K	ENSG00000178982.9	205.429	85.005	1.263	1.32e-87
TMEM147	ENSG00000105677.11	69.05	28.196	1.263	4.84e-59
ATP5L	ENSG00000167283.7	304.183	126.381	1.261	2.46e-78
ZIC2	ENSG00000043355.10	1.42	0.01	1.261	6.13e-40
EXOSC5	ENSG00000077348.8	22.461	8.788	1.261	1.59e-73
SCD	ENSG00000099194.5	205.457	85.176	1.26	9.85e-08
RPP21	ENSG00000241370.5	44.901	18.17	1.26	4.61e-73
APOLD1	ENSG00000178878.12	4.3	1.215	1.259	1.39e-34
CBR1	ENSG00000159228.12	181.056	75.123	1.258	1.34e-31
PFDN4	ENSG00000101132.9	21.78	8.525	1.258	1.26e-66
SPSB2	ENSG00000111671.9	6.75	2.24	1.258	5.01e-63
ATP5J2-PTCD1	ENSG00000248919.7	3.96	1.075	1.257	8.57e-47
LGALS9	ENSG00000168961.16	20.79	8.12	1.257	2.67e-25
ACLY	ENSG00000131473.16	20.91	8.174	1.256	3.79e-35
AP3B1	ENSG00000132842.13	16.49	6.325	1.256	1.4e-87
DAP3	ENSG00000132676.15	95.378	39.351	1.256	8.89e-82
SHARPIN	ENSG00000179526.16	59.272	24.24	1.256	3.78e-71
EFNA4	ENSG00000243364.7	8.27	2.885	1.255	3.19e-55
FAM50A	ENSG00000071859.14	61.922	25.359	1.255	2.68e-43
RPL32	ENSG00000144713.12	1338.31	560.083	1.255	6.04e-64
CD2BP2	ENSG00000169217.8	24.97	9.89	1.254	5.53e-69
HACD3	ENSG00000074696.12	47.261	19.23	1.254	2.85e-46
S100A6	ENSG00000197956.9	69.07	28.38	1.254	4.97e-16
ECSCR	ENSG00000249751.3	6.8	2.27	1.254	1.11e-40
TPGS2	ENSG00000134779.14	20.93	8.2	1.253	2.41e-40
GPANK1	ENSG00000204438.10	16.02	6.145	1.252	5.39e-73
AC005943.2	ENSG00000267059.2	1.38	0	1.251	3.14e-18
SOX4	ENSG00000124766.5	3.07	0.71	1.251	4.25e-20
NGFRAP1	ENSG00000166681.13	82.928	34.27	1.251	8.18e-08
AKR1C2	ENSG00000151632.16	299.123	125.148	1.25	1.1e-05
HOMER3	ENSG00000051128.18	7.3	2.49	1.25	6.2e-30
DLGAP1-AS1	ENSG00000177337.7	7.94	2.765	1.248	6.2e-35
RNASET2	ENSG00000026297.15	42.86	17.46	1.248	3.05e-43
LIG1	ENSG00000105486.13	16.18	6.24	1.247	2.05e-45
MPZL1	ENSG00000197965.11	21.41	8.445	1.247	1.07e-38
CDK4	ENSG00000135446.16	47.33	19.38	1.246	3.48e-52
ACBD6	ENSG00000230124.6	24.71	9.845	1.245	8.85e-69
UFD1L	ENSG00000070010.18	57.039	23.485	1.245	2.24e-68
CCT6A	ENSG00000146731.10	83.169	34.536	1.244	4.26e-52
EIF3D	ENSG00000100353.17	84.829	35.248	1.244	3.2e-65
NPM1P27	ENSG00000249353.2	5.95	1.935	1.244	2.69e-45
GARS	ENSG00000106105.13	59.231	24.455	1.243	1.72e-51
CFL1	ENSG00000172757.12	437.093	184.272	1.242	6.72e-68
FBLN7	ENSG00000144152.12	6.2	2.045	1.242	2.54e-37
RBM42	ENSG00000126254.11	52.83	21.78	1.241	3.64e-81
TWF2	ENSG00000247596.8	30.83	12.465	1.241	3.55e-45
HLA-DRB1	ENSG00000196126.10	66.431	27.555	1.24	1.56e-17
ASNA1	ENSG00000198356.11	43.761	17.964	1.239	6.4e-68
EEF1A1P5	ENSG00000196205.8	63.341	26.253	1.239	1.2e-22
RPL24P4	ENSG00000181524.6	9.02	3.245	1.239	1.83e-47
CTC-246B18.10	ENSG00000269246.1	5.76	1.865	1.238	8.66e-28
DUXAP8	ENSG00000206195.10	1.89	0.225	1.238	2.36e-33
POLA2	ENSG00000014138.8	7.17	2.465	1.238	1.05e-54
CCT5	ENSG00000150753.11	82.509	34.429	1.237	3.87e-51
RALY	ENSG00000125970.11	63.039	26.163	1.237	5.94e-69
FAM111B	ENSG00000189057.10	1.57	0.09	1.237	7.61e-38
COL1A2	ENSG00000164692.17	29.91	12.124	1.236	1.02e-11
PIR	ENSG00000087842.10	23.02	9.2	1.236	1.83e-31
HTATIP2	ENSG00000109854.13	77.831	32.464	1.236	2.73e-36
FBXO32	ENSG00000156804.7	4.23	1.22	1.236	3.97e-34
APLN	ENSG00000171388.11	1.59	0.1	1.235	4.03e-37
GGH	ENSG00000137563.11	121.852	51.186	1.235	2.02e-23
ADCK2	ENSG00000133597.9	14.49	5.585	1.234	4.04e-76
SERPINI1	ENSG00000163536.12	3.56	0.94	1.233	4.76e-39
TDRKH	ENSG00000182134.15	4.09	1.165	1.233	1.59e-42
SERPIND1	ENSG00000099937.10	344.389	146.027	1.232	8.63e-08
SLC39A3	ENSG00000141873.10	29.3	11.91	1.231	4.85e-71
MRPL13	ENSG00000172172.7	47.431	19.64	1.23	1.34e-71
TMEM38B	ENSG00000095209.11	8.39	3.005	1.229	2.03e-47
SLC39A7	ENSG00000112473.16	107.157	45.144	1.229	6.15e-57
MAF1	ENSG00000179632.9	56.469	23.51	1.229	1.6e-67
TRIM52-AS1	ENSG00000248275.1	9.2	3.35	1.229	1.17e-61
CLDN7	ENSG00000181885.18	35.24	14.474	1.228	2.04e-10
AC009065.4	ENSG00000279473.1	1.34	0	1.227	3.03e-45
PARVB	ENSG00000188677.14	16.31	6.394	1.227	1.34e-18
GJA5	ENSG00000265107.2	2.24	0.385	1.226	1.94e-40
TP53BP2	ENSG00000143514.16	12.89	4.945	1.224	8.94e-29
C1orf198	ENSG00000119280.16	12.46	4.765	1.223	3.2e-32
C8orf33	ENSG00000182307.12	18.379	7.305	1.223	1.7e-57
BTG3	ENSG00000154640.14	8.55	3.095	1.222	9.17e-34
WDR76	ENSG00000092470.11	2.02	0.295	1.222	1.72e-47
KIAA1429	ENSG00000164944.11	32.019	13.155	1.222	1.01e-76
SMARCE1	ENSG00000073584.18	49.05	20.464	1.221	1.44e-58
C16orf59	ENSG00000162062.14	2.19	0.37	1.219	1.83e-42
H1F0	ENSG00000189060.5	142.438	60.62	1.219	3.38e-36
MAPK3	ENSG00000102882.11	24.54	9.99	1.217	2.51e-66
FKBP11	ENSG00000134285.10	70.438	29.725	1.217	1.59e-26
NABP2	ENSG00000139579.12	19.38	7.77	1.217	3.32e-69
FAM3B	ENSG00000183844.16	2.72	0.6	1.217	2.02e-15
NDUFA13	ENSG00000186010.18	306.702	131.338	1.217	7.31e-75
FABP4	ENSG00000170323.8	7.47	2.645	1.216	1.14e-12
PUF60	ENSG00000179950.13	112.259	47.77	1.216	1.84e-64
KIAA0196	ENSG00000164961.15	15.47	6.095	1.215	9.03e-64
GGTA1P	ENSG00000204136.10	3.88	1.105	1.213	1.73e-39
EIF6	ENSG00000242372.6	180.305	77.275	1.212	1.93e-78
MRPL17	ENSG00000158042.8	33.91	14.065	1.212	4.04e-76
FHIT	ENSG00000189283.9	11.09	4.22	1.212	1.38e-50
TUBB	ENSG00000196230.12	207.015	88.763	1.212	5.64e-41
COPA	ENSG00000122218.14	47.009	19.744	1.211	2.91e-40
SRD5A3	ENSG00000128039.10	15.24	6.015	1.211	1.18e-60
SNHG6	ENSG00000245910.8	110.921	47.349	1.211	5.94e-42
DBN1	ENSG00000113758.13	4.76	1.49	1.21	4.06e-26
KNSTRN	ENSG00000128944.13	7.78	2.795	1.21	1.06e-45
LMAN2	ENSG00000169223.14	226.866	97.544	1.209	6.41e-83
NPC2	ENSG00000119655.8	121.456	52.019	1.208	1.51e-57
RP11-73M18.2	ENSG00000256500.5	1.31	0	1.208	7.62e-32
B9D1	ENSG00000108641.14	10.26	3.88	1.206	1.56e-44
TIMM9	ENSG00000100575.13	33.88	14.115	1.206	2.78e-74
FANCD2	ENSG00000144554.10	2.68	0.595	1.206	9.93e-38
ZNF544	ENSG00000198131.13	9.53	3.565	1.206	5.47e-42
CENPN	ENSG00000166451.13	6.1	2.08	1.205	1.16e-46
LOXL2	ENSG00000134013.15	3.68	1.03	1.205	5.02e-27
NOMO2	ENSG00000185164.14	83.609	35.69	1.205	8.02e-57
CCHCR1	ENSG00000204536.13	11.72	4.52	1.204	2.36e-46
RPL27A	ENSG00000166441.12	1599.05	693.57	1.204	7.74e-65
STT3A	ENSG00000134910.12	76.882	32.829	1.203	5.24e-54
GPATCH4	ENSG00000160818.16	18.181	7.33	1.203	5.38e-43
ITGB3BP	ENSG00000142856.16	8.56	3.155	1.202	1.98e-55
CCDC86	ENSG00000110104.11	12.32	4.795	1.201	8.13e-45
FLVCR1-AS1	ENSG00000198468.7	2.93	0.71	1.201	1.22e-41
CBX1	ENSG00000108468.14	14.33	5.675	1.2	1.79e-43
CCDC167	ENSG00000198937.8	49.179	20.844	1.2	3.35e-58
RNF187	ENSG00000168159.10	55.749	23.695	1.2	1.42e-63
RNF181	ENSG00000168894.9	192.417	83.178	1.2	1.5e-82
PET100	ENSG00000229833.9	68.322	29.18	1.2	1.03e-82
ITGB4	ENSG00000132470.13	5.13	1.67	1.199	5.57e-30
SERPINH1	ENSG00000149257.13	37.121	15.61	1.199	2.6e-24
RAD21	ENSG00000164754.12	33.499	14.025	1.199	4.56e-41
CCDC80	ENSG00000091986.15	4.3	1.31	1.198	7.04e-13
RRAGD	ENSG00000025039.14	8.76	3.255	1.198	2.79e-34
LL22NC03-N14H11.1	ENSG00000272872.1	1.96	0.29	1.198	7.89e-32
RPL27	ENSG00000131469.12	1270.16	553.58	1.197	4.32e-69
UGGT1	ENSG00000136731.12	14.17	5.615	1.197	1.69e-55
ATP6V1E1	ENSG00000131100.12	67.568	28.939	1.196	5.51e-67
SERPINB1	ENSG00000021355.12	26.379	10.953	1.196	1.28e-30
NCSTN	ENSG00000162736.15	62.552	26.736	1.196	6.43e-44
PSENEN	ENSG00000205155.7	80.968	34.785	1.196	3.37e-75
HIST2H4A	ENSG00000270882.2	8.54	3.165	1.196	6.61e-26
DNASE2	ENSG00000105612.8	32.07	13.445	1.195	2.18e-39
NDUFC2	ENSG00000151366.12	323.853	140.872	1.195	7.89e-76
MRPL55	ENSG00000162910.18	113.739	49.114	1.195	7.73e-67
CYB5R1	ENSG00000159348.12	47.698	20.285	1.194	1.35e-66
THOC3	ENSG00000051596.9	22.43	9.25	1.193	1.41e-61
RPS27	ENSG00000177954.11	3269.15	1428.86	1.193	2.19e-55
LYRM4	ENSG00000214113.10	16	6.435	1.193	6.46e-66
COX7B	ENSG00000131174.4	168.51	73.211	1.192	1.6e-72
RAD51C	ENSG00000108384.14	13.68	5.425	1.192	2.31e-62
LAMTOR4	ENSG00000188186.10	128.079	55.479	1.192	3.76e-71
CHEK1	ENSG00000149554.12	2.38	0.48	1.191	2.59e-43
PMF1	ENSG00000160783.19	61.158	26.235	1.191	1.4e-73
TUBA1A	ENSG00000167552.13	15.45	6.205	1.191	5.52e-25
TARBP1	ENSG00000059588.9	14.1	5.62	1.19	5.37e-40
ISG15	ENSG00000187608.8	71.55	30.819	1.189	1.1e-15
C19orf53	ENSG00000104979.8	130.861	56.883	1.188	5.86e-77
IFI35	ENSG00000068079.7	35.901	15.2	1.188	1.78e-39
IMPDH2	ENSG00000178035.11	67.662	29.13	1.188	6.27e-44
RTN2	ENSG00000125744.11	5.1	1.68	1.187	1.25e-25
PARP1	ENSG00000143799.12	36.99	15.685	1.187	1.27e-39
TBC1D7	ENSG00000145979.17	15.92	6.43	1.187	3.11e-73
RPS14	ENSG00000164587.11	955.822	419.331	1.187	6.97e-64
FOLR2	ENSG00000165457.13	10.76	4.165	1.187	6.91e-16
STIP1	ENSG00000168439.16	52.57	22.525	1.187	2.25e-35
B3GNT5	ENSG00000176597.11	2.3	0.45	1.186	2.51e-22
TMEM14C	ENSG00000111843.13	101.159	43.904	1.186	3.32e-79
PPIH	ENSG00000171960.10	16.36	6.63	1.186	1.27e-62
C17orf58	ENSG00000186665.8	10.87	4.22	1.185	2.21e-73
DSN1	ENSG00000149636.15	7.32	2.66	1.185	5.69e-53
IGBP1	ENSG00000089289.15	20.49	8.45	1.185	7.22e-62
RPL19	ENSG00000108298.9	1450.26	637.353	1.185	8.51e-77
H2AFY	ENSG00000113648.16	56.539	24.299	1.185	6.43e-53
SPNS1	ENSG00000169682.17	31.6	13.335	1.185	4.33e-69
RPL35A	ENSG00000182899.14	803.914	353.091	1.185	5.01e-66
TOPORS-AS1	ENSG00000235453.7	9.65	3.685	1.185	4.96e-66
ATP5E	ENSG00000124172.9	77.471	33.549	1.184	5.62e-73
CAPNS1	ENSG00000126247.10	328.51	144.006	1.184	3.52e-76
CSNK2B	ENSG00000204435.13	182.771	79.873	1.184	1.11e-80
RPS10	ENSG00000124614.13	973.069	427.846	1.184	1.5e-53
PPP2R1A	ENSG00000105568.17	101.412	44.099	1.183	2.36e-70
NECAB3	ENSG00000125967.16	21.341	8.84	1.183	3.29e-60
TMEM14B	ENSG00000137210.13	75.572	32.725	1.183	8.04e-79
UBL7	ENSG00000138629.15	29.531	12.445	1.183	6.04e-78
SCARA3	ENSG00000168077.13	3.69	1.065	1.183	2.1e-27
RPS7	ENSG00000171863.12	895.903	394.121	1.183	3.22e-65
MYEOV2	ENSG00000172428.10	94.693	41.148	1.183	4.5e-69
RPL39	ENSG00000198918.7	1924.81	846.93	1.183	4.11e-58
PSMD10	ENSG00000101843.18	20.941	8.67	1.182	1.94e-49
GTF2A2	ENSG00000140307.10	61.158	26.395	1.182	2.64e-79
TALDO1	ENSG00000177156.10	149.955	65.534	1.182	9.21e-64
GINS1	ENSG00000101003.9	1.72	0.2	1.181	6.13e-43
RTP4	ENSG00000136514.2	5.18	1.725	1.181	3.04e-29
DCTPP1	ENSG00000179958.8	22.201	9.24	1.18	2.59e-64
TTC9	ENSG00000133985.2	2.24	0.43	1.18	1.7e-30
RASSF3	ENSG00000153179.11	6.27	2.21	1.179	1.46e-26
CSE1L	ENSG00000124207.16	21.24	8.83	1.178	2.17e-64
EHD4	ENSG00000103966.9	9.79	3.77	1.178	1.72e-28
HAX1	ENSG00000143575.14	107.328	46.864	1.178	2.92e-81
MRPS16	ENSG00000182180.13	81.452	35.44	1.178	3.63e-86
HMGN4	ENSG00000182952.4	13.39	5.36	1.178	1.37e-25
VRK1	ENSG00000100749.7	4.99	1.65	1.177	1.17e-60
PPM1G	ENSG00000115241.10	39.769	17.025	1.177	8.53e-64
RP4-706A16.3	ENSG00000226084.5	22.42	9.355	1.177	1.34e-38
BCL2L12	ENSG00000126453.9	19.401	8.03	1.176	1.07e-58
NHP2L1	ENSG00000100138.13	81.379	35.463	1.176	1.34e-72
LAMTOR2	ENSG00000116586.11	162.263	71.28	1.176	3.44e-79
C7orf50	ENSG00000146540.14	47.619	20.535	1.175	7.81e-59
SMYD2	ENSG00000143499.13	30.199	12.82	1.175	4.37e-43
AKR1C1	ENSG00000187134.12	481.068	212.636	1.174	9.07e-10
ATP5G2	ENSG00000135390.17	428.751	189.499	1.174	1.55e-91
C8orf76	ENSG00000189376.11	19.81	8.225	1.174	7.31e-64
KIFAP3	ENSG00000075945.12	9.63	3.71	1.174	2.9e-51
SRC	ENSG00000197122.11	8.85	3.365	1.174	3.98e-16
DNAJB11	ENSG00000090520.10	145.411	63.964	1.172	1.18e-68
ZMAT5	ENSG00000100319.12	25.2	10.63	1.172	4.01e-77
C17orf49	ENSG00000258315.5	55.241	23.97	1.171	2.43e-50
C1orf54	ENSG00000118292.8	7.23	2.655	1.171	6.43e-33
C2orf54	ENSG00000172478.17	6.44	2.305	1.171	5.16e-09
DLGAP5	ENSG00000126787.12	1.41	0.07	1.171	1.34e-44
TGM3	ENSG00000125780.11	1.68	0.19	1.171	7.32e-27
EIF2D	ENSG00000143486.15	30.789	13.13	1.17	6.56e-74
MTHFD1L	ENSG00000120254.15	4.12	1.275	1.17	2.14e-28
SLC35B2	ENSG00000157593.16	32.739	13.99	1.17	6.1e-58
SOX9-AS1	ENSG00000234899.9	2.87	0.72	1.17	2.52e-26
BOLA1	ENSG00000178096.8	26.79	11.355	1.169	2.85e-68
TFPT	ENSG00000105619.13	11.74	4.665	1.169	3.89e-64
CYTH2	ENSG00000105443.13	23.18	9.76	1.168	7.31e-61
HM13	ENSG00000101294.16	160.162	70.709	1.168	2.03e-50
MAPRE1	ENSG00000101367.8	14.98	6.11	1.168	1.94e-36
GSN	ENSG00000148180.16	85.882	37.655	1.168	7.02e-20
LSM4	ENSG00000130520.10	102.757	45.219	1.167	1.21e-68
RP11-480I12.5	ENSG00000214796.8	3.39	0.955	1.167	1.13e-32
NDUFA7	ENSG00000267855.5	96.837	42.579	1.167	1.07e-86
ANO10	ENSG00000160746.12	10.95	4.33	1.165	1.84e-54
RPL14	ENSG00000188846.13	706.917	314.714	1.165	1.64e-61
PITPNA-AS1	ENSG00000236618.2	8.52	3.245	1.165	3.68e-46
PSMB3	ENSG00000277791.4	225.627	100.068	1.165	2.01e-71
ALG8	ENSG00000159063.12	45.711	19.841	1.164	6.74e-84
BUB1B	ENSG00000156970.12	1.6	0.16	1.164	1.52e-39
SKA1	ENSG00000154839.9	1.33	0.04	1.164	3.57e-46
PPIB	ENSG00000166794.4	710.208	316.299	1.164	7.15e-72
GOLPH3L	ENSG00000143457.10	9.31	3.605	1.163	8.49e-47
FAM49B	ENSG00000153310.18	17.579	7.295	1.163	2.93e-35
FAM195B	ENSG00000225663.7	68.721	30.14	1.163	6.07e-48
HLA-DQA2	ENSG00000237541.3	2.19	0.425	1.163	1.27e-12
DDX41	ENSG00000183258.11	59.511	26.05	1.162	9.72e-77
TRAPPC2L	ENSG00000167515.10	54.651	23.875	1.162	2.35e-69
NACA	ENSG00000196531.10	953.903	425.79	1.162	1.4e-78
RPL6P27	ENSG00000235552.4	12.27	4.93	1.162	1.72e-41
BLOC1S1	ENSG00000135441.7	213.441	94.87	1.161	3.01e-91
PTK2	ENSG00000169398.19	22.721	9.61	1.161	1.34e-48
RABIF	ENSG00000183155.4	6.21	2.225	1.161	2.09e-86
ATP5H	ENSG00000167863.11	378.119	168.709	1.16	1.2e-88
GLUL	ENSG00000135821.16	323.024	144.037	1.16	8.32e-18
ZP3	ENSG00000188372.14	2.71	0.66	1.16	5.47e-35
RP11-452I5.2	ENSG00000266036.1	7.38	2.75	1.16	2.84e-21
C1orf43	ENSG00000143612.18	182.214	81.021	1.159	3.42e-82
CASK	ENSG00000147044.20	8.9	3.435	1.159	2.68e-35
CD3D	ENSG00000167286.9	4.12	1.295	1.158	1e-22
RAP2A	ENSG00000125249.6	5.38	1.86	1.158	1.58e-39
ANXA11	ENSG00000122359.17	86.99	38.454	1.157	1.83e-49
ATP6V1C1	ENSG00000155097.11	16.8	6.985	1.157	4.28e-40
C1orf106	ENSG00000163362.10	1.81	0.26	1.157	6.98e-23
GNPAT	ENSG00000116906.11	27.72	11.88	1.157	5.71e-61
GGCT	ENSG00000006625.17	31.26	13.475	1.156	1.69e-71
MMP9	ENSG00000100985.7	3.01	0.8	1.156	2.1e-19
PDCL3	ENSG00000115539.13	11.29	4.515	1.156	6.17e-71
SRP14	ENSG00000140319.10	253.474	113.165	1.156	5.62e-83
B3GNT3	ENSG00000179913.10	2.33	0.495	1.155	1.07e-13
RAD51	ENSG00000051180.16	1.75	0.235	1.155	1.39e-42
UBL5	ENSG00000198258.10	409.522	183.329	1.155	1.45e-86
HLA-C	ENSG00000204525.14	499.658	223.828	1.155	3.1e-23
SPAG4	ENSG00000061656.9	6.14	2.21	1.154	8.42e-25
RUVBL2	ENSG00000183207.12	50.822	22.285	1.154	2.23e-80
PSMC1P1	ENSG00000241506.1	13.25	5.405	1.154	2.03e-30
SLC12A5	ENSG00000124140.12	2.37	0.515	1.153	1.51e-30
POLR2G	ENSG00000168002.11	53.772	23.625	1.153	4.91e-75
RNU4-2	ENSG00000202538.1	13.67	5.598	1.153	5.22e-06
HEXA	ENSG00000213614.9	76.68	33.93	1.153	4.79e-56
HCST	ENSG00000126264.9	12.42	5.039	1.152	4.65e-23
QARS	ENSG00000172053.14	101.447	45.099	1.152	3.2e-73
MRPL14	ENSG00000180992.6	79.71	35.33	1.152	2.92e-76
F5	ENSG00000198734.10	206.614	92.446	1.152	2.22e-18
CCT4	ENSG00000115484.14	57.519	25.355	1.151	1.65e-64
DPY30	ENSG00000162961.13	58.651	25.86	1.151	7.28e-91
C6orf47	ENSG00000204439.3	10.63	4.24	1.15	2.15e-44
HAUS4	ENSG00000092036.16	21.44	9.115	1.15	1.25e-32
UBE2Q2	ENSG00000140367.11	5.68	2.01	1.15	2.45e-28
TAP2	ENSG00000204267.13	17.289	7.24	1.15	1.47e-25
TOMM40	ENSG00000130204.12	36.99	16.13	1.149	1.11e-49
RP11-579D7.2	ENSG00000257653.1	1.95	0.33	1.149	3.02e-33
ARPC1A	ENSG00000241685.8	87.772	39.045	1.148	3.4e-73
DDAH2	ENSG00000213722.8	45.041	19.78	1.148	9.67e-40
TAX1BP1	ENSG00000106052.13	42.499	18.625	1.148	6.04e-57
PLXND1	ENSG00000004399.12	36.579	15.975	1.147	2.07e-34
AP000349.2	ENSG00000280178.1	1.28	0.03	1.146	2.6e-33
C20orf27	ENSG00000101220.17	22.11	9.443	1.146	5.92e-57
CASC5	ENSG00000137812.19	3.48	1.025	1.146	2.11e-31
DLL4	ENSG00000128917.6	3.79	1.165	1.146	1.37e-39
C19orf48	ENSG00000167747.13	26.67	11.515	1.145	1.43e-37
CDKN2B	ENSG00000147883.10	2.03	0.37	1.145	2.58e-40
LASP1	ENSG00000002834.17	64.408	28.585	1.145	2.03e-47
CHCHD3	ENSG00000106554.11	24.45	10.515	1.144	3.58e-47
EEF1D	ENSG00000104529.17	621.107	280.43	1.144	2.14e-50
TGFBI	ENSG00000120708.16	114.213	51.15	1.144	2.88e-25
HLA-DRB5	ENSG00000198502.5	14.2	5.88	1.144	1.73e-10
CAPN2	ENSG00000162909.17	26.33	11.385	1.142	1.96e-33
HNRNPA1P48	ENSG00000224578.4	7.86	3.015	1.142	2.15e-42
AC012146.7	ENSG00000234327.7	5.99	2.17	1.141	3.61e-36
CHMP2A	ENSG00000130724.8	166.352	74.886	1.141	5.81e-89
CKAP2	ENSG00000136108.14	3.09	0.855	1.141	2.02e-41
ALDOA	ENSG00000149925.16	289.595	130.929	1.139	1.55e-26
EMCN	ENSG00000164035.9	3.89	1.22	1.139	6.08e-36
COPG2	ENSG00000158623.14	6	2.18	1.138	1.33e-48
MGP	ENSG00000111341.9	34.7	15.225	1.138	1.81e-07
PHLDA3	ENSG00000174307.6	6.77	2.53	1.138	7.59e-14
EIF3CL	ENSG00000205609.12	33.16	14.54	1.136	7.26e-49
EMC2	ENSG00000104412.7	31.99	14.01	1.136	1.72e-53
PSME1	ENSG00000092010.14	221.797	100.384	1.136	8.2e-71
SPA17	ENSG00000064199.6	2.84	0.75	1.134	8.33e-43
SPATS2	ENSG00000123352.17	5.64	2.025	1.134	8.1e-41
NREP	ENSG00000134986.13	17.25	7.315	1.134	4.66e-24
RP11-465N4.4	ENSG00000234678.1	4.77	1.63	1.134	1.18e-23
ACP5	ENSG00000102575.10	22.77	9.84	1.133	5.98e-13
PSMD14	ENSG00000115233.11	27.46	11.975	1.133	3.06e-48
RPL36	ENSG00000130255.12	739.803	336.869	1.133	1.09e-56
MFSD5	ENSG00000182544.8	14.31	5.98	1.133	8.46e-73
AFP	ENSG00000081051.7	11.46	4.685	1.132	3.5e-16
CEP131	ENSG00000141577.13	5.98	2.185	1.132	4.99e-49
CTB-25B13.12	ENSG00000267317.2	9.2	3.654	1.132	4.7e-59
NSUN5	ENSG00000130305.16	17.259	7.33	1.132	5.18e-65
IGF2BP2	ENSG00000073792.15	2.68	0.68	1.131	1.17e-17
CMSS1	ENSG00000184220.10	13.65	5.695	1.13	1.93e-51
SEP6	ENSG00000125354.22	22.06	9.535	1.13	4.42e-21
FAU	ENSG00000149806.10	796.206	363.206	1.13	1.05e-78
PRKDC	ENSG00000253729.7	22.389	9.685	1.13	6.65e-21
RPL28	ENSG00000108107.12	1238.09	565.741	1.129	3.02e-50
PHB	ENSG00000167085.11	120.25	54.451	1.129	6.45e-68
NOMO1	ENSG00000103512.14	31.299	13.774	1.128	1.14e-59
SNRPB2	ENSG00000125870.10	28.699	12.59	1.128	6.24e-69
PYCR2	ENSG00000143811.16	40.649	18.06	1.128	9.64e-55
C15orf39	ENSG00000167173.18	4.46	1.5	1.127	7.99e-38
SNF8	ENSG00000159210.9	88.101	39.81	1.127	5.7e-70
TSTD1	ENSG00000215845.10	79.181	35.715	1.127	2.79e-25
AC007318.5	ENSG00000172974.11	4.63	1.58	1.126	5.07e-35
CD248	ENSG00000174807.3	3.79	1.195	1.126	7.71e-32
JMJD4	ENSG00000081692.12	14.75	6.215	1.126	2.58e-67
RPL24	ENSG00000114391.12	884.733	404.767	1.126	1.96e-65
FKBP1A	ENSG00000088832.14	88.56	40.05	1.125	7.19e-58
OPTN	ENSG00000123240.16	50.569	22.641	1.125	2.63e-42
PA2G4	ENSG00000170515.13	52.57	23.56	1.125	2.87e-55
ZNF775	ENSG00000196456.8	8.49	3.35	1.125	2.32e-40
CTD-2540B15.11	ENSG00000267580.1	125.4	57.014	1.124	1.01e-21
UBE2M	ENSG00000130725.7	40.19	17.905	1.123	1.04e-67
WBSCR27	ENSG00000165171.10	3.28	0.965	1.123	1.6e-31
KDELR3	ENSG00000100196.10	9.84	3.98	1.122	1.98e-18
PIK3R2	ENSG00000105647.14	16.35	6.97	1.122	2.7e-43
GNS	ENSG00000135677.10	30.759	13.59	1.122	9.18e-55
RPL13AP5	ENSG00000236552.2	68.802	31.064	1.122	4.14e-44
AKIP1	ENSG00000166452.11	12.78	5.335	1.121	1.08e-62
DPM3	ENSG00000179085.7	133.61	60.894	1.121	2.94e-52
METTL13	ENSG00000010165.19	18	7.735	1.121	9.51e-71
NUTF2	ENSG00000102898.11	55.861	25.134	1.121	1.68e-64
RPL14P1	ENSG00000139239.7	9.55	3.85	1.121	7.29e-50
CNPY2	ENSG00000257727.5	165.673	75.695	1.12	8.53e-85
ADM2	ENSG00000128165.8	2.8	0.75	1.119	7.34e-21
ALDH3A1	ENSG00000108602.17	2.17	0.46	1.119	5.7e-16
DYNC1H1	ENSG00000197102.10	65.922	29.81	1.119	8.87e-65
TMEM132A	ENSG00000006118.14	2.42	0.575	1.119	9.75e-22
NEDD4L	ENSG00000049759.16	25.941	11.405	1.119	3.63e-27
RBM3	ENSG00000102317.17	79.539	36.115	1.118	8.6e-29
ICAM2	ENSG00000108622.10	12.49	5.214	1.118	3.43e-36
RPSA	ENSG00000168028.13	680.38	312.941	1.118	8.28e-46
TRIM16	ENSG00000221926.11	6.27	2.35	1.118	4.01e-26
BANF1	ENSG00000175334.7	152.165	69.61	1.117	1.23e-82
NDRG3	ENSG00000101079.20	7.09	2.73	1.117	1.86e-52
BUD31	ENSG00000106245.9	64.382	29.16	1.116	2.43e-64
COPS6	ENSG00000168090.9	83.707	38.084	1.116	4.87e-85
PSMC4	ENSG00000013275.7	71.401	32.394	1.116	5.74e-71
IK	ENSG00000113141.15	56.141	25.39	1.115	7.86e-80
GJA1	ENSG00000152661.7	4.23	1.415	1.115	1.14e-24
FAM20B	ENSG00000116199.11	8.97	3.605	1.114	5.81e-64
RPS11	ENSG00000142534.6	1591.31	734.489	1.114	6.98e-66
SUCO	ENSG00000094975.13	6.03	2.25	1.113	3.61e-39
TBCB	ENSG00000105254.11	58.351	26.444	1.113	4.16e-51
MYL12B	ENSG00000118680.12	310.295	142.938	1.113	2.14e-54
TMEM258	ENSG00000134825.13	160.841	73.84	1.113	2.22e-71
WDYHV1	ENSG00000156795.6	8.96	3.605	1.113	8.55e-49
POLR3C	ENSG00000186141.8	10.38	4.26	1.113	1.59e-55
DNPH1	ENSG00000112667.12	125.6	57.579	1.112	3.54e-61
HMGN2	ENSG00000198830.10	225.736	103.877	1.112	1.39e-53
COX20	ENSG00000203667.9	40.969	18.425	1.111	7.59e-57
PRDX5	ENSG00000126432.13	278.165	128.23	1.111	5.25e-82
LY96	ENSG00000154589.6	8.45	3.375	1.111	5.32e-19
TBC1D16	ENSG00000167291.15	5.07	1.81	1.111	1.07e-31
SUMO2P1	ENSG00000235238.1	1.16	0	1.111	2.9e-09
ALG3	ENSG00000214160.9	57.289	26.005	1.11	1.35e-58
PLAU	ENSG00000122861.15	2.82	0.77	1.11	3.03e-29
SMO	ENSG00000128602.9	16.5	7.11	1.11	9.12e-22
HIGD2A	ENSG00000146066.2	145.804	67.002	1.11	3.36e-80
TAP1	ENSG00000168394.10	22.079	9.69	1.11	8.84e-26
SLC35F6	ENSG00000213699.8	16.66	7.18	1.11	9.62e-50
GPSM1	ENSG00000160360.11	3.67	1.165	1.109	6.01e-18
CBX8	ENSG00000141570.10	4.54	1.57	1.108	3.04e-47
GTF2IRD1	ENSG00000006704.10	7.07	2.745	1.108	2.1e-39
TMEM14A	ENSG00000096092.5	50.499	22.89	1.108	3.56e-38
SSR3	ENSG00000114850.6	89.059	40.774	1.108	6.92e-45
OSGIN1	ENSG00000140961.12	89.492	40.993	1.108	4.62e-09
SLAMF8	ENSG00000158714.10	2.05	0.415	1.108	2.95e-27
LRPAP1	ENSG00000163956.10	95.259	43.646	1.108	8.86e-52
EFTUD2	ENSG00000108883.12	32.139	14.38	1.107	1.74e-68
TAX1BP3	ENSG00000213977.7	26.981	11.99	1.107	1.11e-19
ACTN4	ENSG00000130402.11	102.749	47.2	1.106	1.62e-39
CRNKL1	ENSG00000101343.14	13.85	5.9	1.106	1.04e-77
MIF4GD	ENSG00000125457.13	16.58	7.17	1.106	1.05e-50
ALMS1	ENSG00000116127.17	5	1.79	1.105	4.65e-69
CLEC14A	ENSG00000176435.6	7.72	3.055	1.105	7.62e-35
AIDA	ENSG00000186063.12	24.519	10.875	1.104	1.87e-60
CAV1	ENSG00000105974.11	11.49	4.81	1.104	7.92e-31
RPL26L1	ENSG00000037241.7	43.989	19.929	1.104	1.74e-79
MAP1S	ENSG00000130479.10	14.04	5.995	1.104	1.01e-49
TM4SF5	ENSG00000142484.6	200.31	92.641	1.104	8.24e-12
LCMT1	ENSG00000205629.11	12.62	5.335	1.104	1.14e-62
RP11-49K24.6	ENSG00000267228.6	3.59	1.135	1.104	1.2e-10
TRAF2	ENSG00000127191.17	10.5	4.355	1.103	3.58e-44
STYXL1	ENSG00000127952.16	31.679	14.21	1.103	1.08e-45
RPL29	ENSG00000162244.10	1049.14	487.919	1.103	3.13e-61
S100A4	ENSG00000196154.11	29.25	13.083	1.103	2.43e-15
PTMAP5	ENSG00000214182.5	2.79	0.765	1.103	2.02e-33
RPL23	ENSG00000125691.12	944.625	439.386	1.102	3.8e-58
PAPSS1	ENSG00000138801.8	6.5	2.495	1.102	8.2e-35
UTP14A	ENSG00000156697.12	7.05	2.75	1.102	1.21e-54
NAP1L1	ENSG00000187109.13	87.462	40.215	1.102	1.21e-38
SUPT4H1	ENSG00000213246.6	66.192	30.304	1.102	3.92e-71
EIF3M	ENSG00000149100.12	133.963	61.922	1.101	3.23e-63
PSMB5	ENSG00000100804.18	103.421	47.67	1.101	8.94e-89
HTATSF1	ENSG00000102241.11	19.28	8.46	1.1	4.4e-50
P3H4	ENSG00000141696.12	3.91	1.29	1.1	1.17e-35
SUSD4	ENSG00000143502.14	3.92	1.295	1.1	3.48e-10
PMVK	ENSG00000163344.5	77.262	35.51	1.1	2.93e-70
PTENP1	ENSG00000237984.3	1.98	0.39	1.1	1.2e-46
DAXX	ENSG00000204209.10	23.62	10.495	1.099	2.88e-47
SAMD1	ENSG00000141858.11	17.89	7.82	1.099	1.54e-43
NDUFA2	ENSG00000131495.8	139.111	64.451	1.098	3.71e-76
HNRNPA3	ENSG00000170144.18	124.077	57.412	1.098	9e-58
RP11-556E13.1	ENSG00000228651.1	1.14	0	1.098	2.58e-28
ARPC3	ENSG00000111229.15	174.634	81.089	1.097	4.33e-68
PIK3IP1	ENSG00000100100.12	7	2.74	1.097	1.09e-25
TRIM28	ENSG00000130726.11	143.419	66.495	1.097	1.34e-51
SND1	ENSG00000197157.10	82.521	38.05	1.097	6.12e-72
CETN2	ENSG00000147400.8	20.93	9.26	1.096	4.53e-58
STAT1	ENSG00000115415.18	38.62	17.54	1.096	7.69e-25
TBCE	ENSG00000116957.12	16.95	7.4	1.096	1.89e-59
SKA2	ENSG00000182628.12	14.76	6.375	1.096	2.53e-52
TSPAN4	ENSG00000214063.10	40.52	18.425	1.096	5.01e-28
BZW2	ENSG00000136261.14	15.3	6.63	1.095	1.43e-43
CD151	ENSG00000177697.17	152.704	70.965	1.095	7.04e-34
CSTF2	ENSG00000101811.13	4.47	1.56	1.095	3.45e-44
WBSCR22	ENSG00000071462.11	56.441	25.895	1.095	2.89e-83
TNFRSF21	ENSG00000146072.6	5.45	2.02	1.095	7.79e-19
POC1A	ENSG00000164087.7	4.81	1.72	1.095	2.15e-48
SH3BGRL3	ENSG00000142669.13	70.629	32.565	1.094	3.58e-30
RP11-386G11.10	ENSG00000258017.1	69.622	32.095	1.094	6.08e-16
RPS16	ENSG00000105193.8	1328.52	622.443	1.093	8.82e-56
SMARCA4	ENSG00000127616.17	29.769	13.425	1.093	1.06e-53
RAC3	ENSG00000169750.8	14.47	6.25	1.093	3.37e-22
ALG1	ENSG00000033011.11	19.83	8.77	1.092	1.88e-73
ELOVL1	ENSG00000066322.12	37.6	17.105	1.092	1.35e-45
RPLP0	ENSG00000089157.15	1398.05	655.112	1.092	1.08e-51
PSMA6	ENSG00000100902.10	123.974	57.615	1.092	1.41e-71
HDGFRP2	ENSG00000167674.14	27.739	12.485	1.092	1.56e-74
SLC43A2	ENSG00000167703.14	4.48	1.57	1.092	4.38e-25
UBE2Q2P6	ENSG00000237550.5	655.975	307.128	1.092	2.1e-19
NCAPH2	ENSG00000025770.18	23.71	10.6	1.091	8.81e-53
TCEB2	ENSG00000103363.14	295.517	138.164	1.091	3.82e-66
PDIA3	ENSG00000167004.12	370.671	173.452	1.091	1.58e-56
ZNF585A	ENSG00000196967.10	5.72	2.155	1.091	1.94e-43
BRIX1	ENSG00000113460.12	13	5.58	1.089	8.42e-48
CCT7	ENSG00000135624.15	105.829	49.213	1.089	4.47e-75
CLTA	ENSG00000122705.16	122.402	57.029	1.089	1.06e-58
DAD1	ENSG00000129562.10	207.245	96.907	1.089	8.49e-78
ZCRB1	ENSG00000139168.7	33.481	15.205	1.089	2.93e-65
LINC00665	ENSG00000232677.6	2.16	0.485	1.089	1.21e-22
C6orf1	ENSG00000186577.11	20.87	9.29	1.088	4.09e-48
METTL5	ENSG00000138382.13	34.82	15.849	1.088	3.81e-72
SNRPD3	ENSG00000100028.11	99.401	46.269	1.087	3.26e-62
PSEN2	ENSG00000143801.16	14.1	6.11	1.087	1.69e-36
TSPAN15	ENSG00000099282.9	5.6	2.11	1.086	3.41e-25
RPS23	ENSG00000186468.12	1376.61	648.044	1.086	7.38e-56
AC016292.3	ENSG00000108958.4	2.15	0.485	1.085	1.48e-34
APOE	ENSG00000130203.9	5880.4	2771.69	1.085	2.71e-20
ARSE	ENSG00000157399.14	49.9	23	1.085	8.96e-10
LINC01604	ENSG00000253716.5	8.22	3.345	1.085	1.7e-38
CANT1	ENSG00000171302.16	14.81	6.46	1.084	4.71e-47
CUEDC1	ENSG00000180891.12	7.88	3.19	1.084	3.15e-32
DNAJC19P9	ENSG00000258608.1	2.02	0.425	1.084	4.23e-29
CD36	ENSG00000135218.17	16.32	7.178	1.083	6.24e-16
CGREF1	ENSG00000138028.14	9.8	4.105	1.081	2.46e-14
DRG1	ENSG00000185721.11	40.159	18.46	1.081	3.92e-70
IRF6	ENSG00000117595.10	21.24	9.51	1.081	6.81e-12
HMGN1	ENSG00000205581.10	69.42	32.281	1.081	1.62e-41
COX8A	ENSG00000176340.3	396.56	187.065	1.08	3.66e-67
TOMM22	ENSG00000100216.5	38.84	17.85	1.08	2.49e-69
UBALD2	ENSG00000185262.8	27.02	12.254	1.08	1.27e-41
ADSL	ENSG00000239900.11	31.91	14.58	1.079	5.15e-55
ANKRD39	ENSG00000213337.8	14.36	6.27	1.079	4.09e-78
DDOST	ENSG00000244038.9	104.22	48.816	1.079	1.24e-43
SPCS1	ENSG00000114902.13	167.846	78.948	1.079	2.59e-68
COX7A2	ENSG00000112695.11	317.364	149.805	1.078	7.89e-55
MYL6	ENSG00000092841.18	1006.34	476.208	1.078	4.82e-67
SPTSSA	ENSG00000165389.6	24.609	11.13	1.078	1.5e-28
OLFML2A	ENSG00000185585.19	1.48	0.175	1.078	7.37e-52
C6orf89	ENSG00000198663.16	20.281	9.085	1.077	3.12e-50
CTNNBL1	ENSG00000132792.18	45.379	20.99	1.077	5.86e-43
MAGOHB	ENSG00000111196.9	17.95	7.98	1.077	1.7e-69
PDGFRB	ENSG00000113721.13	10.1	4.26	1.077	9.92e-19
RAC1	ENSG00000136238.17	116.994	54.913	1.077	6.51e-63
NDUFS4	ENSG00000164258.11	82.081	38.374	1.077	1.1e-60
RAD51AP1	ENSG00000111247.14	1.72	0.29	1.076	5.94e-38
SRP9	ENSG00000143742.12	168.685	79.5	1.076	4.64e-59
INHBB	ENSG00000163083.5	10.18	4.304	1.076	1.91e-13
PPP1R11	ENSG00000204619.7	42.579	19.67	1.076	1.78e-57
OST4	ENSG00000228474.5	273.879	129.4	1.076	2.09e-86
MRPS17	ENSG00000239789.5	16.48	7.29	1.076	3.79e-55
TRIP13	ENSG00000071539.13	1.55	0.21	1.075	1.43e-38
RP11-128M1.1	ENSG00000226644.5	1.61	0.24	1.074	6.85e-46
C12orf73	ENSG00000204954.9	7.32	2.955	1.073	1.95e-67
CENPL	ENSG00000120334.15	1.82	0.34	1.073	3.43e-49
ABCC6P2	ENSG00000255277.3	8.95	3.735	1.071	1.61e-38
PSME2	ENSG00000100911.13	253.755	120.229	1.071	2.07e-52
MKKS	ENSG00000125863.17	22.899	10.375	1.071	8.45e-46
PARPBP	ENSG00000185480.11	1.5	0.19	1.071	7.17e-46
KCTD17	ENSG00000100379.17	4.51	1.625	1.07	3.88e-19
AGPAT1	ENSG00000204310.10	46.821	21.794	1.069	9.03e-60
S100P	ENSG00000163993.6	6.05	2.36	1.069	3.42e-07
ALDH1A1	ENSG00000165092.12	458.284	217.994	1.068	6.85e-16
ATRAID	ENSG00000138085.16	74.109	34.835	1.068	2.76e-73
YIF1B	ENSG00000167645.16	47.891	22.32	1.068	3.33e-43
GLB1	ENSG00000170266.15	33.079	15.252	1.068	2.2e-54
FXYD5	ENSG00000089327.14	29.699	13.652	1.067	2.6e-20
S100A11	ENSG00000163191.5	77.321	36.376	1.067	3.49e-15
RPL22L1	ENSG00000163584.17	61.469	28.814	1.067	2.22e-24
SOX12	ENSG00000177732.7	4.26	1.51	1.067	1.21e-35
TBCAP1	ENSG00000226781.1	1.64	0.26	1.067	3.67e-39
CHCHD6	ENSG00000159685.10	8.61	3.59	1.066	2.38e-61
COX6A1	ENSG00000111775.2	639.1	304.795	1.066	2.2e-76
DBNDD2	ENSG00000244274.7	8.35	3.465	1.066	9.63e-27
PDE6D	ENSG00000156973.13	11.73	5.08	1.066	6.68e-61
RUVBL1	ENSG00000175792.11	17.349	7.765	1.066	2.34e-47
BPNT1	ENSG00000162813.17	13.67	6.01	1.065	7.03e-46
CCDC64	ENSG00000135127.11	4.25	1.51	1.065	4.55e-14
CTSH	ENSG00000103811.15	163.46	77.63	1.065	3.63e-27
RPL6	ENSG00000089009.15	779.064	371.739	1.065	8.14e-67
NSL1	ENSG00000117697.14	13.84	6.095	1.065	2.8e-48
SLC6A8	ENSG00000130821.15	3.29	1.05	1.065	5.7e-14
SHC1	ENSG00000160691.18	58.189	27.29	1.065	1.33e-28
RPL41P2	ENSG00000256338.2	37.139	17.225	1.065	7.43e-26
CCNE1	ENSG00000105173.13	1.55	0.22	1.064	1.59e-29
DHRS7	ENSG00000100612.13	80.309	37.9	1.064	7.79e-29
MANBAL	ENSG00000101363.12	32.901	15.21	1.064	5.29e-74
RPS19	ENSG00000105372.6	1703.04	813.895	1.064	2.27e-47
SEC61G	ENSG00000132432.13	167.195	79.423	1.064	4.23e-44
DPCD	ENSG00000166171.12	7.67	3.15	1.063	9.56e-49
YIPF3	ENSG00000137207.11	100.002	47.349	1.063	2.67e-70
GAS5	ENSG00000234741.7	169.388	80.573	1.063	4.63e-28
PTGES3	ENSG00000110958.15	137.758	65.443	1.062	1.09e-51
HGH1	ENSG00000235173.6	22.409	10.215	1.062	3.85e-45
DCDC2	ENSG00000146038.11	2.38	0.62	1.061	6.93e-16
PEX11B	ENSG00000131779.10	23.079	10.54	1.061	7.34e-74
RPN1	ENSG00000163902.11	160.362	76.362	1.061	1.16e-63
FTH1P23	ENSG00000242960.1	2.4	0.63	1.061	8.19e-61
RP11-111M22.3	ENSG00000255135.3	4.52	1.645	1.061	9.9e-47
ATP6V0E1	ENSG00000113732.8	207.691	99.105	1.06	2.08e-67
PSMD2	ENSG00000175166.16	81.48	38.55	1.06	1.64e-34
BROX	ENSG00000162819.11	10.95	4.735	1.059	4.93e-56
C9orf16	ENSG00000171159.4	50.801	23.865	1.059	4.91e-45
SCPEP1	ENSG00000121064.12	25.849	11.89	1.059	4.52e-14
KIF23	ENSG00000137807.13	1.48	0.19	1.059	1.63e-35
PTMA	ENSG00000187514.14	508.498	243.57	1.059	1.81e-48
CANX	ENSG00000127022.14	179.83	85.843	1.058	6.82e-39
CH17-13I23.3	ENSG00000277702.1	1.3	0.105	1.058	1.08e-11
NDUFAF2	ENSG00000164182.10	25.06	11.515	1.058	2.94e-48
GNB2L1	ENSG00000204628.11	891.937	427.994	1.058	8.48e-58
ZSCAN16-AS1	ENSG00000269293.2	8.45	3.54	1.058	9.16e-57
SPON2	ENSG00000159674.11	94.851	45.069	1.057	4.93e-21
SLC25A39	ENSG00000013306.15	125.382	59.779	1.056	1.31e-63
PRR11	ENSG00000068489.12	1.37	0.14	1.056	6.16e-42
TMEM209	ENSG00000146842.16	5.27	2.015	1.056	7.38e-47
ZCCHC10	ENSG00000155329.11	18.15	8.21	1.056	1.29e-70
IGSF8	ENSG00000162729.13	46.529	21.859	1.056	6.29e-34
TEX264	ENSG00000164081.12	62.651	29.615	1.056	5.65e-86
CCDC28B	ENSG00000160050.14	3.8	1.31	1.055	1.51e-28
EMC4	ENSG00000128463.12	77.299	36.715	1.054	1.95e-85
MRPL47	ENSG00000136522.13	30.3	14.075	1.054	2.66e-62
RPL23AP82	ENSG00000184319.15	9.59	4.1	1.054	4.55e-50
WBP5	ENSG00000185222.7	20.89	9.55	1.053	4.31e-07
FAM127B	ENSG00000203950.6	33.109	15.435	1.053	4.94e-11
C12orf45	ENSG00000151131.9	19.5	8.885	1.052	3.65e-70
CRTAP	ENSG00000170275.14	47.31	22.299	1.052	1.7e-33
CYC1	ENSG00000179091.4	157.324	75.334	1.052	4.11e-57
RIPK2	ENSG00000104312.7	6.29	2.515	1.052	2.22e-30
NCAPG2	ENSG00000146918.19	2.93	0.895	1.052	5.22e-35
TMEM183A	ENSG00000163444.11	27.02	12.51	1.052	6.25e-64
NSMCE1	ENSG00000169189.16	51.61	24.375	1.052	1.29e-70
AGBL5	ENSG00000084693.15	8.21	3.445	1.051	5.03e-51
PLOD1	ENSG00000083444.16	76.388	36.346	1.051	1.08e-42
TRAIP	ENSG00000183763.8	1.87	0.385	1.051	7.05e-43
AC092171.4	ENSG00000230733.2	2.23	0.56	1.05	1.05e-43
DERL1	ENSG00000136986.9	56.191	26.628	1.05	6.69e-50
PYGO2	ENSG00000163348.3	15.31	6.875	1.05	6e-55
NUDT2	ENSG00000164978.17	20.569	9.42	1.05	1.34e-49
SLC25A6	ENSG00000169100.12	110.063	52.654	1.05	1.24e-36
TATDN3	ENSG00000203705.10	7.83	3.265	1.05	1.47e-59
ARV1	ENSG00000173409.13	17.67	8.02	1.049	1.67e-56
SMS	ENSG00000102172.15	25.701	11.905	1.049	1.86e-49
SSR1	ENSG00000124783.12	43.609	20.554	1.049	1.12e-32
TPPP3	ENSG00000159713.10	4.09	1.46	1.049	4.24e-19
NSA2	ENSG00000164346.9	56.629	26.857	1.049	2.73e-60
FKBPL	ENSG00000204315.3	5.26	2.025	1.049	1.27e-72
RP11-680F8.1	ENSG00000256802.2	3.77	1.305	1.049	4.07e-24
C17orf89	ENSG00000224877.3	74.47	35.49	1.048	3.78e-52
TXNDC12	ENSG00000117862.11	31.04	14.5	1.048	1.87e-66
DEPTOR	ENSG00000155792.9	9.3	3.985	1.047	1.72e-37
FBLN1	ENSG00000077942.17	8.62	3.655	1.047	1.01e-08
IFT52	ENSG00000101052.12	7.39	3.06	1.047	4.62e-48
TIMM17B	ENSG00000126768.12	46.659	22.065	1.047	1e-71
MIS18A	ENSG00000159055.3	4.36	1.595	1.047	1.03e-46
BEX2	ENSG00000133134.11	2.48	0.685	1.046	2.69e-12
TSNAX	ENSG00000116918.13	14.6	6.555	1.046	2.52e-61
NUDCD2	ENSG00000170584.10	15.3	6.895	1.046	2.59e-43
POLR2L	ENSG00000177700.5	155.448	74.78	1.046	1.21e-60
YBEY	ENSG00000182362.13	17.97	8.19	1.046	8.76e-44
TRIM16L	ENSG00000108448.20	7.1	2.925	1.045	6.18e-20
NDUFB6	ENSG00000165264.10	61.601	29.35	1.044	4.29e-70
UBE2A	ENSG00000077721.15	25.029	11.63	1.043	3.7e-49
MAP2	ENSG00000078018.19	3.05	0.965	1.043	1.07e-19
NDUFA8	ENSG00000119421.6	57.432	27.36	1.043	4.88e-68
HAUS1	ENSG00000152240.12	8.63	3.675	1.043	1.47e-44
UBXN1	ENSG00000162191.13	75.378	36.076	1.043	9.8e-75
ISG20	ENSG00000172183.14	19.96	9.17	1.043	1.43e-14
CPSF3	ENSG00000119203.13	13.29	5.94	1.042	4.29e-73
PDCD2L	ENSG00000126249.7	6.35	2.57	1.042	1.58e-57
RPS24	ENSG00000138326.18	1646.51	799.358	1.042	1.05e-50
VPS33A	ENSG00000139719.9	7.39	3.075	1.042	3.93e-52
ABCB6	ENSG00000115657.12	39.371	18.615	1.041	7.35e-24
ATP6V0B	ENSG00000117410.13	142.339	68.669	1.041	4.21e-44
CHMP4B	ENSG00000101421.3	57.181	27.285	1.041	7.29e-54
PES1	ENSG00000100029.17	40.87	19.35	1.041	1.69e-54
NEDD8	ENSG00000129559.12	160.385	77.409	1.041	1.17e-82
STAP2	ENSG00000178078.11	66.68	31.891	1.041	4.3e-25
MRPL21	ENSG00000197345.12	61.23	29.245	1.041	7.62e-57
RPL31	ENSG00000071082.10	1529.03	743.015	1.04	7.72e-51
KLHDC3	ENSG00000124702.17	61.12	29.215	1.04	8.17e-68
UBA52	ENSG00000221983.7	852.821	414.275	1.04	5.18e-66
CTNNA1	ENSG00000044115.20	88.812	42.721	1.039	9.68e-53
FST	ENSG00000134363.11	51.929	24.758	1.039	1.14e-05
MRPL15	ENSG00000137547.8	50.699	24.155	1.039	4.54e-54
SECTM1	ENSG00000141574.7	5.34	2.085	1.039	2.14e-23
FN3K	ENSG00000167363.13	54.059	25.804	1.039	9.62e-33
HRAS	ENSG00000174775.16	32.271	15.19	1.039	6.53e-48
THEM6	ENSG00000130193.7	35.921	16.975	1.038	5.77e-36
NFKBIL1	ENSG00000204498.10	18.87	8.68	1.038	5.18e-59
RP11-369J21.12	ENSG00000279399.1	1.73	0.33	1.038	1.05e-09
GRAMD1A	ENSG00000089351.14	18.69	8.595	1.037	3.07e-13
RBBP4	ENSG00000162521.18	30.969	14.58	1.037	1.18e-17
BAMBI	ENSG00000095739.10	13.81	6.22	1.036	1.02e-10
COCH	ENSG00000100473.15	1.42	0.18	1.036	2.59e-26
RPL37A	ENSG00000197756.9	2021.06	985.047	1.036	2.14e-45
C1QA	ENSG00000173372.16	81.492	39.245	1.035	3.53e-17
COA3	ENSG00000183978.7	130.119	62.989	1.035	2.02e-60
DCK	ENSG00000156136.9	3.95	1.415	1.035	3.63e-36
DTD1	ENSG00000125821.11	10.72	4.72	1.035	6.96e-26
RPL5	ENSG00000122406.12	560.899	273.187	1.035	3.34e-52
TPP1	ENSG00000166340.14	67.568	32.47	1.035	1.1e-31
RRP9	ENSG00000114767.6	12.34	5.515	1.034	2.24e-50
C15orf40	ENSG00000169609.13	15.5	7.065	1.033	2.6e-65
CALM3	ENSG00000160014.16	104.213	50.399	1.033	1.09e-45
DUSP23	ENSG00000158716.8	131.497	63.76	1.033	4.2e-38
LAMP2	ENSG00000005893.15	125.756	60.959	1.033	9.44e-33
GPKOW	ENSG00000068394.10	14.82	6.73	1.033	1.17e-69
NDUFA12	ENSG00000184752.12	82.681	39.89	1.033	5.73e-78
C1QTNF5	ENSG00000223953.4	11.43	5.08	1.032	2.6e-26
DOLK	ENSG00000175283.7	10.08	4.42	1.032	2.81e-71
LRP11	ENSG00000120256.9	7.82	3.315	1.032	4.44e-39
PTGFRN	ENSG00000134247.9	10.95	4.845	1.032	8.38e-18
RPL4	ENSG00000174444.14	1141.57	557.933	1.032	5.08e-49
MARCKSL1	ENSG00000175130.6	29.07	13.709	1.032	3.05e-23
EZH2	ENSG00000106462.10	3.65	1.275	1.031	2.7e-29
RP11-35N6.1	ENSG00000148123.14	3.71	1.305	1.031	2.2e-27
ZNF581	ENSG00000171425.9	9.69	4.23	1.031	1.86e-48
SEMA3G	ENSG00000010319.6	1.93	0.435	1.03	1.45e-36
SMOX	ENSG00000088826.17	4.76	1.82	1.03	9.46e-10
RPL12	ENSG00000197958.12	922.752	451.379	1.03	1.32e-45
ARRDC2	ENSG00000105643.9	15.5	7.085	1.029	1.53e-16
C11orf98	ENSG00000278615.4	63.592	30.65	1.029	3.5e-58
DHX9	ENSG00000135829.16	41.55	19.855	1.029	1.33e-50
TEAD2	ENSG00000074219.13	7.46	3.145	1.029	1.32e-15
SWAP70	ENSG00000133789.14	5.09	1.985	1.029	1.21e-32
TUBB2A	ENSG00000137267.5	60.17	28.979	1.029	6.93e-21
TIPRL	ENSG00000143155.12	13.95	6.325	1.029	3.05e-52
DCTN2	ENSG00000175203.15	55.341	26.62	1.028	7.26e-42
ZMAT2	ENSG00000146007.10	48.509	23.279	1.028	1.34e-59
PPIC	ENSG00000168938.5	23.64	11.08	1.028	1.7e-42
XRCC6	ENSG00000196419.12	110.598	53.725	1.028	3.21e-62
PNMA6A	ENSG00000235961.5	9.82	4.305	1.028	2.89e-11
AC016747.3	ENSG00000212978.6	4.32	1.61	1.027	1.73e-43
C10orf35	ENSG00000171224.8	3.84	1.375	1.027	5.79e-19
PDCD5	ENSG00000105185.11	85.241	41.33	1.027	4.56e-53
UCHL5	ENSG00000116750.13	15.85	7.27	1.027	3.39e-35
CD320	ENSG00000167775.10	20.33	9.475	1.026	2.22e-45
PHPT1	ENSG00000054148.17	99.787	48.509	1.026	8.7e-39
NIPAL2	ENSG00000104361.9	5.82	2.35	1.026	1.81e-27
SYNGR2	ENSG00000108639.7	83.169	40.321	1.026	1.8e-48
SNRPF	ENSG00000139343.10	27.971	13.225	1.026	8.96e-55
PTRH2	ENSG00000141378.14	27.851	13.168	1.026	1.48e-61
SNAPIN	ENSG00000143553.10	32.479	15.445	1.026	1.54e-64
LINC00467	ENSG00000153363.12	10.37	4.585	1.026	1.23e-53
TOR3A	ENSG00000186283.13	17.179	7.93	1.026	1.71e-35
MORN2	ENSG00000188010.12	12.46	5.615	1.025	3.54e-52
GRK6	ENSG00000198055.10	10.62	4.71	1.025	2.76e-52
ALKBH2	ENSG00000189046.10	25.259	11.915	1.024	8.9e-45
ERGIC3	ENSG00000125991.18	192.324	94.039	1.024	3.36e-80
PDIA6	ENSG00000143870.12	159.155	77.753	1.024	5.66e-37
THOC7	ENSG00000163634.11	41.271	19.789	1.024	5.15e-71
CLN6	ENSG00000128973.11	19.69	9.18	1.023	1.38e-57
TMEM97	ENSG00000109084.13	38.62	18.5	1.023	5.51e-23
RFC3	ENSG00000133119.12	3.4	1.165	1.023	1.89e-38
UQCR10	ENSG00000184076.12	135.532	66.201	1.023	1.2e-69
TSEN15	ENSG00000198860.11	11.54	5.17	1.023	4.39e-52
CH17-340M24.3	ENSG00000197180.2	9.38	4.11	1.022	1.74e-52
EMP1	ENSG00000134531.9	7.72	3.295	1.022	5.28e-11
RP3-417G15.1	ENSG00000227008.2	2.94	0.94	1.022	3.03e-39
AC093673.5	ENSG00000232533.1	5.26	2.085	1.021	8.32e-31
ATIC	ENSG00000138363.14	66.201	32.119	1.021	6.32e-41
DTNBP1	ENSG00000047579.19	8.48	3.67	1.021	6.86e-37
RHOA	ENSG00000067560.10	154.396	75.585	1.021	1.95e-56
SLC29A1	ENSG00000112759.16	46.571	22.445	1.021	4.68e-23
LSM7	ENSG00000130332.14	71.848	34.91	1.021	3.11e-54
GGPS1	ENSG00000152904.11	12.93	5.865	1.021	3.31e-64
FUCA2	ENSG00000001036.13	34.951	16.73	1.02	5.91e-41
SAMM50	ENSG00000100347.14	30.89	14.73	1.02	2.99e-50
PSMB10	ENSG00000205220.11	59.112	28.645	1.02	2.77e-35
POLR2J2	ENSG00000267645.5	5.5	2.205	1.02	1.63e-21
TBCC	ENSG00000124659.6	11.02	4.93	1.019	3.37e-55
DHFRP1	ENSG00000188985.6	2.31	0.635	1.018	1.85e-15
TIMM10	ENSG00000134809.8	60.48	29.36	1.018	3.49e-62
ATP6V1D	ENSG00000100554.11	38.409	18.475	1.017	1.91e-54
C14orf166	ENSG00000087302.8	107.94	52.815	1.017	3.49e-79
CENPK	ENSG00000123219.12	1.51	0.24	1.017	2.52e-36
PDAP1	ENSG00000106244.12	72.978	35.554	1.017	1.6e-48
VBP1	ENSG00000155959.10	18.29	8.53	1.017	4.1e-48
ACP6	ENSG00000162836.11	18.6	8.69	1.016	2.38e-42
ATP6V1H	ENSG00000047249.16	23.62	11.17	1.016	1.64e-54
BAG6	ENSG00000204463.12	179.805	88.398	1.016	1.56e-63
C1orf35	ENSG00000143793.12	12.7	5.775	1.016	9.33e-48
BCAS4	ENSG00000124243.17	1.85	0.41	1.015	2.98e-40
EEF1G	ENSG00000254772.9	721.421	356.435	1.015	3.44e-57
IMMP2L	ENSG00000184903.9	17.52	8.165	1.015	3.74e-45
PMS2P1	ENSG00000078319.8	5.08	2.01	1.014	2.92e-67
SYNGR1	ENSG00000100321.14	6.5	2.715	1.014	2.65e-11
PSMC3	ENSG00000165916.8	107.507	52.736	1.014	4.61e-74
ARF1	ENSG00000143761.13	269.025	132.775	1.013	6.68e-49
BPGM	ENSG00000172331.11	8.15	3.535	1.013	1.99e-53
FTL	ENSG00000087086.13	11550.8	5723.57	1.013	1.2e-25
SNX15	ENSG00000110025.12	9.93	4.415	1.013	4.17e-56
SKA3	ENSG00000165480.15	1.16	0.07	1.013	3.53e-46
SOX18	ENSG00000203883.6	4.61	1.78	1.013	5.15e-34
TMEM164	ENSG00000157600.11	2.59	0.78	1.012	2.03e-35
RPP40	ENSG00000124787.13	7.11	3.025	1.011	1.44e-46
RPS6	ENSG00000137154.12	1117.07	553.925	1.011	2.63e-40
FAM103A1	ENSG00000169612.3	15.7	7.285	1.011	1.71e-65
FIBP	ENSG00000172500.12	36.801	17.76	1.011	1.09e-63
NDUFA4	ENSG00000189043.9	120.508	59.309	1.011	6.61e-63
RP11-475C16.1	ENSG00000218426.5	15.42	7.145	1.011	5.76e-34
CCL18	ENSG00000275385.1	2.04	0.51	1.01	7.06e-16
COPZ1	ENSG00000111481.9	81.882	40.161	1.01	1.89e-62
RPS13	ENSG00000110700.6	649.415	322.018	1.01	2.67e-62
HELLS	ENSG00000119969.14	1.83	0.405	1.01	7.73e-32
RPL23A	ENSG00000198242.13	690.213	342.33	1.01	5.06e-47
TAF9	ENSG00000273841.4	33.171	15.97	1.01	3.83e-42
CSTB	ENSG00000160213.5	62.012	30.3	1.009	1.55e-25
EFCAB11	ENSG00000140025.15	4.05	1.51	1.009	6.64e-59
NDUFS8	ENSG00000110717.10	131.06	64.625	1.009	1.82e-56
RAB4A	ENSG00000168118.11	37.219	17.995	1.009	1.16e-55
ARF3	ENSG00000134287.9	30.759	14.79	1.008	1.32e-42
DPP3	ENSG00000254986.7	21.58	10.23	1.008	2.92e-45
PRKCSH	ENSG00000130175.9	198.376	98.155	1.008	9.82e-85
NUDT14	ENSG00000183828.14	19.94	9.41	1.008	2.97e-25
AIMP2	ENSG00000106305.9	27.651	13.26	1.007	7.54e-44
CTSD	ENSG00000117984.12	769.138	382.084	1.007	3.15e-42
HCFC1R1	ENSG00000103145.10	44.622	21.699	1.007	1.36e-46
RP11-977G19.10	ENSG00000144785.8	1.01	0	1.007	2.68e-19
GEMIN6	ENSG00000152147.10	11.22	5.08	1.007	4.43e-69
RUSC1	ENSG00000160753.15	10.76	4.85	1.007	5.08e-35
TRBC2	ENSG00000211772.8	11.13	5.035	1.007	3.85e-12
UGT1A10	ENSG00000242515.5	1.21	0.1	1.007	3.45e-19
TPR	ENSG00000047410.13	20	9.455	1.006	2.35e-34
ARHGEF39	ENSG00000137135.17	1.81	0.4	1.005	5.91e-37
CAPRIN1	ENSG00000135387.19	35.17	17.019	1.005	8.42e-44
LAPTM5	ENSG00000162511.7	28.489	13.69	1.005	9.8e-18
MAGED1	ENSG00000179222.17	64.44	31.6	1.005	6.7e-19
RPS3AP6	ENSG00000234797.5	12.82	5.885	1.005	5.76e-36
ADIPOR1	ENSG00000159346.12	66.791	32.8	1.004	9.46e-57
BTF3	ENSG00000145741.15	338.66	168.376	1.004	1.02e-59
CORO1B	ENSG00000172725.13	47.55	23.209	1.004	8.64e-45
HSPB11	ENSG00000081870.11	21.91	10.425	1.004	7.92e-60
SEC11C	ENSG00000166562.8	180.33	89.39	1.004	5.12e-31
FASN	ENSG00000169710.6	217.896	108.112	1.004	3.48e-08
RRP15	ENSG00000067533.5	4.32	1.655	1.003	2.58e-34
ENY2	ENSG00000120533.12	127.009	62.88	1.003	6.06e-60
APIP	ENSG00000149089.12	18.439	8.705	1.002	3.76e-47
TMED9	ENSG00000184840.11	183.304	91.034	1.002	6.42e-51
RP11-138I1.4	ENSG00000265401.1	198.074	98.4	1.002	1.88e-28
FKBP9	ENSG00000122642.10	17.64	8.315	1.001	3.33e-37

## Sheet: Down-related genes
List of genes down-regulated in HCC samples
Gene Symbol	Gene ID	Median (Tumor)	Median (Normal)	Log2(Fold Change)	adjp
MT1H	ENSG00000205358.3	2.16	332.67	-6.722	1.77e-79
HAMP	ENSG00000105697.7	6.75	669.968	-6.436	1.71e-79
MT1G	ENSG00000125144.13	40.209	2587.6	-5.973	1.58e-63
MT1M	ENSG00000205364.3	1.78	112.018	-5.345	7.43e-76
GSTM1	ENSG00000134184.12	1.28	70.601	-4.973	0.000271
CYP1A2	ENSG00000140505.6	0.48	44.13	-4.93	6.56e-40
LINC01554	ENSG00000236882.7	1.42	69.249	-4.859	3.59e-35
FCN2	ENSG00000160339.15	0.28	30.658	-4.628	1.03e-122
MT1F	ENSG00000198417.6	7	191.386	-4.588	5.84e-63
SAA2	ENSG00000134339.8	105.36	2489.52	-4.549	5.66e-30
CLEC4G	ENSG00000182566.12	0.12	23.634	-4.459	2.36e-132
FCN3	ENSG00000142748.12	2.32	67.3	-4.363	6.93e-80
CLEC4M	ENSG00000104938.16	0.02	18.949	-4.29	1.13e-181
FAM99A	ENSG00000205866.3	1.1	37.31	-4.189	1.17e-67
AC132217.4	ENSG00000240801.1	21.11	365.062	-4.049	1.29e-12
MFSD2A	ENSG00000168389.17	3.81	77.691	-4.032	1.53e-56
LINC01093	ENSG00000249173.5	0.55	23.3	-3.971	1.11e-100
SAA1	ENSG00000173432.10	287.157	4468.42	-3.955	3.13e-28
MARCO	ENSG00000019169.10	0.39	19.3	-3.868	1.29e-65
SLC25A47	ENSG00000140107.10	13.85	213.567	-3.853	2.24e-49
TTC36	ENSG00000172425.10	4	63.26	-3.684	5.34e-49
CXCL14	ENSG00000145824.12	0.19	14.215	-3.676	8.11e-97
CNDP1	ENSG00000150656.14	0.49	17.989	-3.672	3.8e-68
CYP3A4	ENSG00000160868.14	31.139	386.278	-3.591	7.9e-16
CRHBP	ENSG00000145708.10	0.56	16.829	-3.515	4.57e-81
CRP	ENSG00000132693.12	251.671	2792.32	-3.467	1.2e-17
C9	ENSG00000113600.10	23.051	263.854	-3.461	2.29e-39
MT1X	ENSG00000187193.8	145.29	1598	-3.45	8.2e-51
IGFALS	ENSG00000099769.5	2.83	40.84	-3.449	6.33e-52
SLCO1B3	ENSG00000111700.12	1.89	30.546	-3.448	1.89e-32
GCGR	ENSG00000215644.9	4.47	57.661	-3.423	1.44e-49
PTH1R	ENSG00000160801.13	1.32	23.575	-3.405	7.04e-124
CYP2A7	ENSG00000198077.10	1.97	29.83	-3.376	5.55e-18
THRSP	ENSG00000151365.2	6.27	72.531	-3.338	4.46e-21
HBB	ENSG00000244734.3	15.86	167.277	-3.319	7.46e-69
COLEC10	ENSG00000184374.2	0.39	12.865	-3.318	1.03e-112
ADRA1A	ENSG00000120907.17	0.75	16.38	-3.312	2.63e-97
CHRNA4	ENSG00000101204.15	0.33	12.095	-3.3	8.08e-43
HSD17B13	ENSG00000170509.11	6.73	74.827	-3.294	5.86e-17
HGFAC	ENSG00000109758.8	11.26	117.783	-3.276	7.3e-46
BCO2	ENSG00000197580.11	2.42	31.444	-3.246	3.72e-90
CLEC1B	ENSG00000165682.14	0.03	8.658	-3.229	8.59e-105
HAO2	ENSG00000116882.14	11.13	111.712	-3.216	3.75e-38
MT1E	ENSG00000169715.14	86.228	797.532	-3.194	1.23e-38
HBA1	ENSG00000206172.8	10	98.975	-3.184	3.03e-66
MT2A	ENSG00000125148.6	261.977	2324.57	-3.145	3.67e-52
ASPG	ENSG00000166183.15	7.77	75.475	-3.124	3.7e-53
SLC22A1	ENSG00000175003.12	56.102	495.588	-3.12	5.42e-36
NAT2	ENSG00000156006.4	2.28	27.324	-3.11	4.01e-68
RP5-966M1.6	ENSG00000243696.4	6.86	66.16	-3.095	6.45e-52
PLA2G2A	ENSG00000188257.10	23.811	207.166	-3.069	1.02e-08
RNA5SP216	ENSG00000251920.1	0	7.302	-3.054	4.89e-34
VIPR1	ENSG00000114812.12	0.56	11.848	-3.042	8.54e-111
MT2P1	ENSG00000162840.4	0	7.11	-3.02	1.68e-87
UROC1	ENSG00000159650.8	3.89	38.638	-3.019	8.61e-37
IGF2	ENSG00000167244.17	10.29	89.75	-3.007	2.89e-08
MOGAT2	ENSG00000166391.14	5.55	49.036	-2.933	1.21e-46
GLS2	ENSG00000135423.12	7.55	64.115	-2.929	1.02e-29
DBH	ENSG00000123454.10	0.56	10.785	-2.917	5.99e-119
C7	ENSG00000112936.18	5.88	49.485	-2.875	1.7e-35
MT1L	ENSG00000260549.1	5.34	45.263	-2.867	2.09e-44
MEG3	ENSG00000214548.14	2.21	22.203	-2.854	3.16e-25
HBA2	ENSG00000188536.12	22.15	162.612	-2.821	1.03e-55
KDM8	ENSG00000155666.11	5.66	45.724	-2.811	6.73e-51
CHRD	ENSG00000090539.15	9.55	72.098	-2.793	1.15e-44
MST1P2	ENSG00000186301.8	9.95	74.23	-2.78	1.28e-44
S100A8	ENSG00000143546.9	3.42	29.025	-2.764	1.38e-56
APOA4	ENSG00000110244.6	3.03	26.19	-2.754	3.3e-09
NNMT	ENSG00000166741.7	269.342	1779.55	-2.719	2.13e-28
FAM65C	ENSG00000042062.11	0.33	7.74	-2.716	1.54e-99
DCN	ENSG00000011465.16	14.87	101.289	-2.688	6.92e-35
CXCL2	ENSG00000081041.8	18.181	119.784	-2.655	1.12e-59
APOF	ENSG00000175336.9	17.701	113.668	-2.616	5.05e-41
CDHR2	ENSG00000074276.10	1.82	16.165	-2.606	2.83e-32
CYP2C8	ENSG00000138115.13	85.017	509.168	-2.568	9.37e-30
LINC00844	ENSG00000237949.1	5.59	37.984	-2.565	6.05e-18
CYP2C19	ENSG00000165841.9	0.33	6.81	-2.554	3.67e-62
GDF2	ENSG00000263761.2	0	4.84	-2.546	6.71e-134
SDS	ENSG00000135094.10	58.318	343.496	-2.538	1.25e-16
CCL14	ENSG00000276409.4	7.25	46.812	-2.535	1.53e-35
MST1L	ENSG00000186715.10	10.36	64.444	-2.526	7.32e-33
RP11-434D9.1	ENSG00000249364.5	1.32	11.964	-2.482	1.19e-34
OXT	ENSG00000101405.3	0.13	5.293	-2.477	5.61e-36
MT1JP	ENSG00000255986.6	0.05	4.62	-2.42	9.48e-67
ECM1	ENSG00000143369.14	2.51	17.755	-2.418	8.3e-77
DNASE1L3	ENSG00000163687.13	6.64	39.306	-2.399	6.98e-38
MTND4P20	ENSG00000233377.1	4	25.358	-2.398	6.6e-35
ATF5	ENSG00000169136.8	145.946	767.753	-2.387	5.77e-35
RP11-290F5.1	ENSG00000249096.6	3.19	20.87	-2.384	6.31e-48
GNAO1	ENSG00000087258.13	0.68	7.76	-2.382	3.81e-62
PZP	ENSG00000126838.9	0.18	5.14	-2.379	6.15e-56
HEPN1	ENSG00000221932.6	0.21	5.295	-2.379	7.16e-08
MT1A	ENSG00000205362.10	15.19	81.693	-2.353	6.59e-26
AC005077.14	ENSG00000230882.1	0.52	6.74	-2.348	4.83e-69
CFHR3	ENSG00000116785.13	33.541	174.664	-2.346	3.44e-19
CYP2E1	ENSG00000130649.9	500.525	2526.54	-2.333	8.84e-21
INS-IGF2	ENSG00000129965.13	0	4.03	-2.331	3.96e-66
LINC01370	ENSG00000237767.1	0.53	6.555	-2.304	7.55e-16
RP11-6B4.1	ENSG00000243694.2	0.17	4.765	-2.301	5.43e-59
FOS	ENSG00000170345.9	15.56	80.208	-2.294	8.69e-34
CXCL12	ENSG00000107562.16	11.66	60.325	-2.276	5.75e-46
SAA2-SAA4	ENSG00000255071.3	2.75	17.052	-2.267	3.44e-13
RDH16	ENSG00000139547.7	39.609	193.762	-2.262	1.83e-32
SFRP5	ENSG00000120057.4	0.05	4.03	-2.26	8.37e-23
ENO3	ENSG00000108515.17	11.36	58.1	-2.258	3.58e-37
CYP2B6	ENSG00000197408.8	15.26	76.219	-2.248	9.02e-27
PCK1	ENSG00000124253.10	84.799	405.426	-2.244	7.02e-29
IGHA1	ENSG00000211895.4	21.08	103.5	-2.243	2.41e-18
ANGPTL6	ENSG00000130812.10	1.67	11.6	-2.238	3.1e-116
LY6E	ENSG00000160932.10	54.53	259.294	-2.229	1.05e-32
ADAMTS13	ENSG00000160323.18	2.32	14.475	-2.221	5.03e-125
CYP26A1	ENSG00000095596.11	0.28	4.96	-2.219	4.48e-51
LCAT	ENSG00000213398.7	32.421	153.649	-2.21	5.15e-49
NPIPB5	ENSG00000243716.10	9.71	48.205	-2.2	1.26e-26
DPT	ENSG00000143196.4	0.55	6.09	-2.194	2.82e-31
PRSS53	ENSG00000151006.7	0.23	4.55	-2.174	2.57e-72
RP3-342P20.2	ENSG00000228477.1	0.1	3.96	-2.173	6.1e-63
PLGLA	ENSG00000240935.6	4.32	22.95	-2.171	3.48e-52
PLIN4	ENSG00000167676.4	4.27	22.554	-2.16	3.47e-37
RP4-564F22.6	ENSG00000275285.1	0.54	5.865	-2.156	2.29e-62
CYP2A6	ENSG00000255974.6	132.862	592.285	-2.148	2.24e-12
AADAT	ENSG00000109576.13	1.83	11.5	-2.143	1.43e-54
LYVE1	ENSG00000133800.8	0.83	7.055	-2.138	3.68e-48
OIT3	ENSG00000138315.12	2.66	15.075	-2.135	1.01e-53
LINC01348	ENSG00000280587.1	1.2	8.645	-2.132	1.69e-55
AVPR1A	ENSG00000166148.3	0.47	5.405	-2.123	1.66e-25
LRCOL1	ENSG00000204583.9	1.04	7.855	-2.118	9e-36
CYP39A1	ENSG00000146233.7	3.25	17.415	-2.115	3.01e-28
C8orf4	ENSG00000176907.4	12.81	58.63	-2.11	6.76e-46
GCKR	ENSG00000084734.8	22.119	98.499	-2.106	2.45e-50
HAND2	ENSG00000164107.8	0.4	5.02	-2.104	1.55e-60
KCNN2	ENSG00000080709.14	0.25	4.35	-2.098	8.85e-65
MME	ENSG00000196549.10	0.91	7.135	-2.091	6.34e-07
HGF	ENSG00000019991.15	0.79	6.615	-2.089	2.41e-45
LPA	ENSG00000198670.11	1.21	8.365	-2.083	1.57e-49
C3P1	ENSG00000167798.16	11.36	51.089	-2.075	8.75e-52
AC104809.2	ENSG00000223991.1	0.04	3.375	-2.073	2.01e-42
STAB2	ENSG00000136011.14	0.08	3.505	-2.06	1.19e-127
RP11-326C3.2	ENSG00000255026.1	0.96	7.133	-2.053	7.74e-14
FLJ22763	ENSG00000241224.6	0.76	6.25	-2.042	2.76e-31
FAM83A-AS1	ENSG00000204949.8	0.45	4.95	-2.037	6.17e-10
TNFSF14	ENSG00000125735.10	2.84	14.71	-2.032	1.2e-27
OR10J6P	ENSG00000158731.2	0.62	5.62	-2.031	1.18e-51
TMEM27	ENSG00000147003.5	1.03	7.24	-2.021	7.88e-36
AC068535.3	ENSG00000225765.1	1.62	9.54	-2.008	7.65e-29
NFKBIZ	ENSG00000144802.11	3.85	18.334	-1.995	3.28e-46
IGLV2-14	ENSG00000211666.2	2.14	11.483	-1.991	6.25e-07
FAM13A	ENSG00000138640.14	3.1	15.24	-1.986	4.48e-37
CTD-2537I9.12	ENSG00000267523.1	1.46	8.73	-1.984	3.84e-31
FAM99B	ENSG00000205865.4	0.23	3.835	-1.975	1.18e-53
SLC6A13	ENSG00000010379.15	2.29	11.89	-1.97	9.84e-37
S100A9	ENSG00000163220.10	11.29	46.889	-1.962	8.64e-23
NGFR	ENSG00000064300.8	1.25	7.695	-1.95	6.19e-45
MAGI2-AS3	ENSG00000234456.7	1.53	8.76	-1.948	4.63e-32
NEAT1	ENSG00000245532.5	124.507	481.719	-1.943	8.36e-20
GLYAT	ENSG00000149124.10	35.37	138.764	-1.942	6.47e-17
GREM2	ENSG00000180875.4	0.93	6.41	-1.941	9.82e-26
CTD-2619J13.5	ENSG00000279611.1	1.39	8.145	-1.936	1.01e-33
FCGR2B	ENSG00000072694.18	1.64	9.1	-1.936	2.99e-24
RP11-132A1.6	ENSG00000278683.1	1.1	6.998	-1.929	5.21e-61
GSTM2	ENSG00000213366.12	4.74	20.76	-1.923	2.33e-32
DIO3OS	ENSG00000258498.6	0.41	4.344	-1.922	1.15e-38
CES4A	ENSG00000172824.14	1.93	10.081	-1.919	7.21e-33
XAF1	ENSG00000132530.16	7.13	29.705	-1.917	3.68e-33
LINC01595	ENSG00000259108.2	0.99	6.505	-1.915	3.7e-21
RP11-622A1.2	ENSG00000250436.1	5.56	23.667	-1.911	4.27e-36
NBPF8	ENSG00000270231.3	2.65	12.719	-1.91	8.74e-45
KRT13	ENSG00000171401.14	0	2.74	-1.903	4.33e-55
AC006128.2	ENSG00000279716.1	1.15	7.035	-1.902	1e-32
SLC25A27	ENSG00000153291.15	2.23	11.03	-1.897	2.06e-33
AGAP9	ENSG00000204172.11	2.16	10.75	-1.895	2.12e-30
S100A12	ENSG00000163221.8	0.19	3.425	-1.895	4.19e-85
ATOH8	ENSG00000168874.12	4.42	18.95	-1.88	1.01e-34
ADCY1	ENSG00000164742.14	0.4	4.115	-1.869	7.59e-41
RP11-231C14.4	ENSG00000169203.16	6.94	27.937	-1.866	4.03e-29
RP11-328K4.1	ENSG00000248740.5	3.02	13.645	-1.865	5.66e-21
FAM198A	ENSG00000144649.8	0.36	3.95	-1.864	3.46e-47
TMEM82	ENSG00000162460.6	5.08	21.11	-1.863	6.96e-26
FAM180A	ENSG00000189320.8	0.22	3.43	-1.86	9.27e-68
CYR61	ENSG00000142871.15	14.11	53.815	-1.859	1.21e-36
CYP8B1	ENSG00000180432.5	34.489	127.326	-1.854	5.97e-23
LINC00238	ENSG00000196553.13	0.19	3.295	-1.852	7.73e-39
IL1RAP	ENSG00000196083.9	6.41	25.615	-1.845	2.58e-47
FOLH1B	ENSG00000134612.11	0.43	4.13	-1.843	7.58e-29
DBH-AS1	ENSG00000225756.1	5.1	20.855	-1.841	2.63e-30
ESR1	ENSG00000091831.21	0.53	4.47	-1.838	8.03e-40
ALPL	ENSG00000162551.13	10.67	40.58	-1.833	5.56e-33
AC099668.5	ENSG00000259970.1	2.33	10.819	-1.828	8.88e-35
ADH4	ENSG00000198099.8	154.032	549.147	-1.827	1.69e-12
SRPX	ENSG00000101955.14	0.84	5.53	-1.827	9.82e-44
FITM1	ENSG00000139914.6	1.31	7.18	-1.824	8.48e-70
C11orf96	ENSG00000187479.5	6.79	26.472	-1.818	4e-35
PLIN1	ENSG00000166819.11	1.84	8.99	-1.815	3.39e-33
EPO	ENSG00000130427.2	0.19	3.185	-1.814	8.1e-28
PLIN5	ENSG00000214456.8	18.75	68.379	-1.813	1.02e-32
RP11-419C5.2	ENSG00000226232.8	2.46	11.16	-1.813	1.74e-31
SRD5A2	ENSG00000277893.1	1.17	6.605	-1.809	3.72e-20
GBA3	ENSG00000249948.6	8.22	31.277	-1.808	6.3e-19
TAT	ENSG00000198650.10	98.25	345.525	-1.804	1.65e-18
AKR1D1	ENSG00000122787.14	10.96	40.685	-1.801	7.4e-11
CYP2C9	ENSG00000138109.9	134.596	470.368	-1.798	1.48e-18
DEFA1	ENSG00000206047.2	0.09	2.755	-1.784	2.72e-61
PLAC8	ENSG00000145287.10	1.03	5.975	-1.781	1.91e-32
PROZ	ENSG00000126231.13	8.74	32.433	-1.779	1.7e-35
IFITM10	ENSG00000244242.1	1.82	8.635	-1.773	5.58e-24
C1QTNF1	ENSG00000173918.14	4.54	17.865	-1.768	2.97e-28
INMT	ENSG00000241644.2	1.57	7.73	-1.764	2.1e-41
GYS2	ENSG00000111713.2	7.64	28.294	-1.761	5.53e-27
MAMDC4	ENSG00000177943.13	2.66	11.405	-1.761	1.17e-22
MT-ATP8	ENSG00000228253.1	11020.5	37358.5	-1.761	1.34e-41
IGSF9	ENSG00000085552.16	1.64	7.91	-1.755	9.79e-25
MFAP4	ENSG00000166482.11	3.46	14.005	-1.75	4.49e-21
DHODH	ENSG00000102967.11	14.04	49.561	-1.749	2.57e-53
BBOX1	ENSG00000129151.8	2.69	11.375	-1.746	1.61e-10
DEFA1B	ENSG00000240247.6	0	2.35	-1.744	3.16e-65
CAPN3	ENSG00000092529.22	3.25	13.15	-1.735	4.36e-41
MBL1P	ENSG00000242600.6	0.22	3.06	-1.735	1.3e-66
BHMT	ENSG00000145692.14	58.582	197.176	-1.734	9.48e-12
CTD-3080P12.3	ENSG00000249201.2	0.44	3.79	-1.734	2.18e-41
CYP2D7	ENSG00000205702.10	19.04	65.65	-1.734	5.22e-17
WDR72	ENSG00000166415.14	1.77	8.21	-1.733	2.19e-28
PAN2	ENSG00000135473.14	13.25	46.264	-1.73	1.8e-28
ORM1	ENSG00000229314.5	4575.77	15121.4	-1.724	1.94e-25
MT1DP	ENSG00000205361.8	0.59	4.235	-1.719	3.25e-26
IGLV1-40	ENSG00000211653.2	1.33	6.649	-1.715	0.00118
IGFBP3	ENSG00000146674.14	49.428	164.471	-1.714	1.63e-31
GHR	ENSG00000112964.13	7.3	26.178	-1.711	6.69e-33
PGA3	ENSG00000229859.8	0.06	2.469	-1.71	6.68e-64
NPIPB4	ENSG00000185864.16	4.31	16.34	-1.707	1.22e-21
CSF3R	ENSG00000119535.17	1.43	6.905	-1.702	4.83e-39
ABCA8	ENSG00000141338.13	3.33	13.07	-1.7	7.44e-40
AC009963.3	ENSG00000233494.1	12.75	43.499	-1.694	3.49e-25
H19	ENSG00000130600.15	98.988	321.895	-1.691	0.00652
CYP4A22	ENSG00000162365.11	23.29	77.329	-1.689	6.72e-20
RP4-763G1.2	ENSG00000235200.1	5.4	19.574	-1.685	3.69e-23
SLC28A1	ENSG00000156222.11	8.97	30.939	-1.68	4.15e-28
LPAL2	ENSG00000213071.10	1.31	6.39	-1.678	7.56e-55
F9	ENSG00000101981.10	42.659	138.457	-1.675	9.92e-26
IDO2	ENSG00000188676.13	0.11	2.54	-1.673	4.92e-45
LINC01002	ENSG00000282508.1	3.89	14.567	-1.671	8.14e-21
PDXDC2P	ENSG00000196696.12	2.91	11.375	-1.662	6.65e-31
C4A-AS1	ENSG00000233627.2	2.72	10.738	-1.658	1.2e-37
C4B-AS1	ENSG00000229776.1	2.72	10.738	-1.658	1.2e-37
ADGRG7	ENSG00000144820.7	0.72	4.425	-1.657	5.97e-48
PILRB	ENSG00000121716.18	7.6	26.129	-1.657	1.92e-18
ITIH4-AS1	ENSG00000239799.1	0.58	3.97	-1.653	1.43e-49
CTB-79E8.3	ENSG00000253683.1	0	2.14	-1.651	4.75e-39
CTC-505O3.2	ENSG00000248709.1	2.9	11.22	-1.648	1.28e-10
FAM163B	ENSG00000196990.8	0.09	2.415	-1.648	6.86e-62
DES	ENSG00000175084.11	0.19	2.725	-1.646	2.17e-51
CLRN3	ENSG00000180745.4	4	14.575	-1.639	9.44e-16
ACSL1	ENSG00000151726.13	129.984	406.58	-1.638	4.91e-36
HP	ENSG00000257017.8	8497.95	26422	-1.636	6.17e-21
KRTCAP3	ENSG00000157992.12	1.41	6.48	-1.634	1.53e-06
SNX29P2	ENSG00000271699.5	0.59	3.925	-1.631	3.77e-59
GLYATL1	ENSG00000166840.13	44.609	140.035	-1.629	2.48e-25
RP11-361L15.3	ENSG00000280416.1	20.53	65.36	-1.624	3.94e-08
DNHD1	ENSG00000179532.12	1.45	6.529	-1.62	6.02e-31
ECHDC2	ENSG00000121310.16	148.549	458.109	-1.618	4.09e-56
LINC01018	ENSG00000250056.5	5.58	19.171	-1.616	3.31e-12
CNTFR	ENSG00000122756.14	0.49	3.555	-1.612	3.75e-11
SAA4	ENSG00000148965.8	251.479	770.846	-1.612	6.85e-26
SLC7A2	ENSG00000003989.16	14.44	46.174	-1.611	8.03e-35
STEAP3	ENSG00000115107.19	19.849	62.63	-1.61	1.44e-44
NR1I2	ENSG00000144852.16	9.26	30.295	-1.609	3.65e-32
FAM134B	ENSG00000154153.13	2.32	9.124	-1.609	1.14e-22
ANXA10	ENSG00000109511.10	10.59	34.34	-1.608	1.48e-21
ACAD11	ENSG00000240303.7	12.74	40.844	-1.607	4.38e-50
AGAP6	ENSG00000204149.9	3.38	12.338	-1.607	1.06e-23
ACSM3	ENSG00000005187.11	18.45	58.215	-1.606	4.92e-24
C14orf105	ENSG00000100557.9	5.67	19.307	-1.606	1.26e-30
MYOM2	ENSG00000036448.9	0.86	4.635	-1.599	2.46e-48
MT1XP1	ENSG00000233929.1	0	2.03	-1.599	3.13e-43
CSRNP1	ENSG00000144655.14	7.19	23.779	-1.597	1.52e-36
IGKV1-33	ENSG00000242076.2	1.17	5.51	-1.585	0.000957
RP11-115C10.1	ENSG00000254607.2	1.93	7.789	-1.585	0.000161
CCNL2	ENSG00000221978.11	33.029	101.006	-1.584	3.99e-19
CFP	ENSG00000126759.12	2.32	8.934	-1.581	6.16e-36
ALOX12P2	ENSG00000262943.7	1.39	6.128	-1.577	1.58e-40
MAPK8IP3	ENSG00000138834.12	5.62	18.72	-1.575	1.09e-15
ADAMTSL2	ENSG00000197859.9	3.15	11.359	-1.574	3.27e-32
RRN3P1	ENSG00000248124.7	1.24	5.655	-1.571	2.89e-48
CBS	ENSG00000274276.4	4.02	13.905	-1.57	2.09e-06
SLC17A9	ENSG00000101194.17	29.769	90.333	-1.57	3.73e-15
PLGLB2	ENSG00000125551.18	65.348	195.78	-1.568	5.61e-28
FXYD1	ENSG00000266964.5	79.34	237.14	-1.568	7.2e-14
STEAP4	ENSG00000127954.12	0.77	4.24	-1.566	2.37e-44
CTD-3092A11.2	ENSG00000270055.1	2.47	9.255	-1.563	1.74e-39
C1orf168	ENSG00000187889.12	3.31	11.729	-1.562	3.02e-43
CTD-2619J13.27	ENSG00000273901.1	1.41	6.11	-1.561	6e-32
HPN-AS1	ENSG00000227392.1	0.59	3.69	-1.561	4.08e-41
TUBE1	ENSG00000074935.13	4.17	14.245	-1.56	4.5e-69
RASD1	ENSG00000108551.4	14.23	43.902	-1.56	3.78e-17
IGHM	ENSG00000211899.7	8.76	27.634	-1.553	3.41e-11
HAND2-AS1	ENSG00000237125.8	0.12	2.285	-1.552	4.66e-77
CTB-50L17.14	ENSG00000267385.1	1.12	5.205	-1.549	8.09e-36
IGHA2	ENSG00000211890.3	2.83	10.167	-1.544	3.93e-13
GNMT	ENSG00000124713.5	30.38	90.336	-1.541	8.25e-11
EFHD1	ENSG00000115468.11	5.26	17.155	-1.536	3.68e-10
SLC39A14	ENSG00000104635.13	54.681	160.457	-1.536	3.32e-47
CYP1A1	ENSG00000140465.13	0.97	4.71	-1.535	0.000528
MT-ND4L	ENSG00000212907.2	5341.39	15483	-1.535	1.41e-36
ID1	ENSG00000125968.8	15.63	47.12	-1.533	4.82e-26
KBTBD11	ENSG00000176595.3	0.26	2.645	-1.532	3.21e-66
MPPED1	ENSG00000186732.13	1.34	5.769	-1.532	3.23e-36
GPD1	ENSG00000167588.12	15.39	46.359	-1.531	1.79e-15
DNAJC12	ENSG00000108176.14	6.66	21.085	-1.528	6.04e-25
CSAD	ENSG00000139631.18	14.78	44.387	-1.524	1.13e-35
SYT7	ENSG00000011347.9	6.73	21.18	-1.521	4.04e-17
AASS	ENSG00000008311.14	3.24	11.16	-1.52	3.01e-25
ASMTL-AS1	ENSG00000236017.7	3.23	11.1	-1.516	3.14e-14
G0S2	ENSG00000123689.5	46.051	133.107	-1.511	7.16e-20
MT-ATP6	ENSG00000198899.2	11214.7	31942.7	-1.51	8.32e-59
SMIM24	ENSG00000095932.6	1.55	6.257	-1.509	0.00151
RP11-66N24.3	ENSG00000258727.1	1.31	5.55	-1.504	1.67e-25
CD1D	ENSG00000158473.6	1.31	5.54	-1.501	3.08e-41
RP11-499P20.2	ENSG00000240291.1	2.1	7.765	-1.499	3.51e-28
ZC3H13	ENSG00000123200.16	4.81	15.4	-1.497	8.6e-43
CNTN3	ENSG00000113805.8	0.08	2.035	-1.491	5.64e-58
AFM	ENSG00000079557.4	50.38	143.334	-1.49	5.52e-23
IGKV2-28	ENSG00000244116.3	2.52	8.89	-1.49	0.000479
MBL2	ENSG00000165471.6	12.81	37.715	-1.487	8.8e-20
TTTY14	ENSG00000176728.7	0.41	2.95	-1.486	0.000893
NTF3	ENSG00000185652.11	0.23	2.445	-1.486	4.35e-101
SOCS3	ENSG00000184557.4	6.84	20.916	-1.483	6.11e-16
IGLV1-51	ENSG00000211644.2	1.47	5.9	-1.482	0.000563
AC138035.2	ENSG00000238035.8	0.6	3.465	-1.481	4.12e-37
NR4A1	ENSG00000123358.19	8.57	25.707	-1.481	2.17e-22
ABLIM3	ENSG00000173210.19	12.69	37.135	-1.478	6.9e-44
LRG1	ENSG00000171236.9	121.229	339.166	-1.477	2.33e-19
PRSS8	ENSG00000052344.15	3	10.11	-1.474	7.55e-12
AKR7L	ENSG00000211454.13	4.43	14.072	-1.473	6.74e-44
SEC31B	ENSG00000075826.16	1.22	5.16	-1.472	3.46e-35
TDO2	ENSG00000151790.8	76.478	213.996	-1.472	2.27e-18
DUSP1	ENSG00000120129.5	76.452	213.619	-1.47	4.38e-28
COLEC11	ENSG00000118004.17	18.71	53.509	-1.468	1.84e-26
CTD-2240E14.4	ENSG00000267387.1	0.3	2.59	-1.465	5.19e-74
SULT1E1	ENSG00000109193.10	1.41	5.65	-1.464	4.17e-10
RP11-415J8.3	ENSG00000225313.5	0.74	3.8	-1.464	4.43e-45
CLDN2	ENSG00000165376.10	5.48	16.855	-1.462	1.36e-05
CYP4A11	ENSG00000187048.12	108.217	299.559	-1.46	1.15e-15
RP1-102E24.8	ENSG00000256433.2	0.27	2.495	-1.46	8.93e-68
RP3-508I15.20	ENSG00000273096.1	0	1.745	-1.457	1.2e-32
STAG3L5P-PVRIG2P-PILRB	ENSG00000272752.5	14.78	42.15	-1.451	2.12e-16
STARD5	ENSG00000172345.13	6.45	19.359	-1.45	1.12e-49
AZGP1P1	ENSG00000214313.8	6.43	19.275	-1.448	6.36e-37
TBX15	ENSG00000092607.13	2.27	7.885	-1.442	1.53e-16
RCAN1	ENSG00000159200.17	17.179	48.371	-1.441	1.58e-49
IGLV3-25	ENSG00000211659.2	0.84	3.975	-1.435	0.00749
CCNL1	ENSG00000163660.11	21.84	60.633	-1.432	8.07e-33
GSTT2B	ENSG00000133433.10	3.38	10.82	-1.432	1.65e-09
RP11-69E11.4	ENSG00000182109.7	0.83	3.935	-1.431	1e-33
HERC2P2	ENSG00000276550.4	4.35	13.429	-1.431	4.25e-11
ACSM5	ENSG00000183549.10	28.829	79.263	-1.428	2.95e-24
RP11-524F11.1	ENSG00000265511.1	0.37	2.685	-1.427	1.49e-57
MFAP3L	ENSG00000198948.11	1.98	7.005	-1.426	2.94e-28
KIAA0895L	ENSG00000196123.12	2.04	7.16	-1.424	8.66e-21
TMEM45A	ENSG00000181458.10	11.38	32.179	-1.422	7.13e-19
GSTZ1	ENSG00000100577.18	29.67	81.055	-1.42	1.36e-26
IGHG2	ENSG00000211893.3	10.09	28.674	-1.42	0.000185
MTATP6P1	ENSG00000248527.1	1387.53	3715.01	-1.42	3.14e-34
CCL19	ENSG00000172724.11	2.7	8.89	-1.418	1.12e-07
CAMK2B	ENSG00000058404.19	0.24	2.31	-1.416	2.83e-37
NRG1	ENSG00000157168.18	0.45	2.87	-1.416	5.54e-14
AC004538.3	ENSG00000230333.6	0.14	2.04	-1.415	5.08e-53
HPGD	ENSG00000164120.13	14.55	40.456	-1.415	1.35e-14
RP11-238F2.1	ENSG00000271239.1	0.14	2.04	-1.415	1.4e-06
MLXIPL	ENSG00000009950.15	98.7	263.982	-1.41	2.03e-17
SLC13A5	ENSG00000141485.15	60.4	161.954	-1.408	4.26e-25
SRSF11	ENSG00000116754.13	25.31	68.614	-1.404	6.48e-19
DIRAS3	ENSG00000162595.4	0.25	2.305	-1.403	2.61e-44
FAM193B	ENSG00000146067.15	17.13	46.951	-1.403	3.96e-12
IGLV2-11	ENSG00000211668.2	1.12	4.605	-1.403	0.00108
RP11-404G16.2	ENSG00000244062.1	0.35	2.57	-1.403	5.82e-33
LIFR	ENSG00000113594.9	0.71	3.515	-1.401	5.9e-55
TNS2	ENSG00000111077.17	24.931	67.367	-1.399	5.97e-34
F11-AS1	ENSG00000251165.5	2.75	8.87	-1.396	1.82e-42
RP4-583P15.15	ENSG00000273154.3	2.09	7.12	-1.394	1.29e-40
NPIPB3	ENSG00000169246.16	8.82	24.769	-1.392	1.08e-15
RP11-115J16.1	ENSG00000254235.5	0.56	3.09	-1.391	1.26e-12
ABCA9	ENSG00000154258.16	0.63	3.27	-1.389	1.23e-47
PABPC1L	ENSG00000101104.12	11.35	31.315	-1.388	1.95e-06
ACACB	ENSG00000076555.15	8.47	23.61	-1.378	3.15e-30
HAL	ENSG00000084110.10	20.48	54.784	-1.377	5.36e-21
LPIN3	ENSG00000132793.11	4.75	13.924	-1.376	1.63e-17
RIC3	ENSG00000166405.14	0.07	1.775	-1.375	2.6e-55
HOOK2	ENSG00000095066.11	8.22	22.89	-1.374	1.93e-13
OAT	ENSG00000065154.11	9.78	26.915	-1.373	1.04e-09
CTC-524C5.2	ENSG00000263272.1	0.71	3.425	-1.372	1.14e-36
CCL23	ENSG00000274736.4	0.22	2.155	-1.371	7.35e-76
KMO	ENSG00000117009.11	7.17	20.115	-1.37	6.8e-29
PPP1R3C	ENSG00000119938.8	10.36	28.32	-1.368	1.01e-23
AL161668.5	ENSG00000258604.1	1.63	5.785	-1.367	2.81e-23
SLC25A37	ENSG00000147454.13	4.4	12.924	-1.367	6.76e-49
C1orf228	ENSG00000198520.10	1.79	6.188	-1.365	9.28e-42
TPPP2	ENSG00000179636.14	0.76	3.525	-1.362	8.89e-35
PGA4	ENSG00000229183.8	0.05	1.7	-1.362	3.14e-57
CYP2B7P	ENSG00000256612.7	5.24	14.939	-1.353	6.58e-05
NKTR	ENSG00000114857.17	4.61	13.3	-1.35	3.4e-17
NPC1L1	ENSG00000015520.14	4.68	13.435	-1.346	7.22e-20
LIPG	ENSG00000101670.11	8.01	21.904	-1.346	8.48e-25
RP11-632K20.7	ENSG00000223509.8	1.68	5.815	-1.346	1.52e-35
FBP1	ENSG00000165140.9	116.403	296.902	-1.343	5.91e-21
USP9Y	ENSG00000114374.12	0.4	2.55	-1.342	3.16e-10
COX7CP1	ENSG00000235957.1	0	1.532	-1.34	1.13e-20
RP11-196G11.1	ENSG00000255439.6	0.57	2.975	-1.34	1.19e-64
MUC6	ENSG00000184956.15	0.02	1.58	-1.339	4.74e-13
RP11-295P9.3	ENSG00000239665.8	3.58	10.585	-1.339	6.11e-16
PDGFRA	ENSG00000134853.11	0.92	3.855	-1.338	3.88e-23
ATHL1	ENSG00000142102.15	9.89	26.485	-1.336	1.89e-07
PNISR	ENSG00000132424.14	11.81	31.325	-1.335	9.3e-17
CTD-2619J13.8	ENSG00000268230.5	1.95	6.439	-1.334	1.74e-25
RP11-1259L22.2	ENSG00000271681.1	0.32	2.325	-1.333	9.74e-30
COL27A1	ENSG00000196739.14	6.03	16.685	-1.331	3.06e-17
SPG20	ENSG00000133104.12	1.55	5.41	-1.33	4.93e-28
TIAF1	ENSG00000221995.5	0.48	2.72	-1.33	3.81e-56
CACNA1H	ENSG00000196557.10	1.51	5.3	-1.328	2.19e-06
SMG1P7	ENSG00000261556.8	1.05	4.145	-1.328	7.48e-40
CHST4	ENSG00000140835.9	0.03	1.585	-1.327	6.97e-19
CLDN10	ENSG00000134873.9	0.1	1.76	-1.327	1.08e-06
HOGA1	ENSG00000241935.8	7.79	21.02	-1.325	7.78e-25
C6	ENSG00000039537.13	47.422	120.137	-1.323	3.56e-20
RP4-631H13.6	ENSG00000230953.2	0	1.5	-1.322	6.78e-08
MAN1C1	ENSG00000117643.14	4.64	13.085	-1.32	4.96e-26
IP6K3	ENSG00000161896.10	0.36	2.394	-1.319	5.02e-11
CTC-529I10.1	ENSG00000275413.1	0.66	3.14	-1.318	1.69e-54
RP11-43N16.4	ENSG00000279861.1	0.69	3.215	-1.318	9.5e-37
BX842568.1	ENSG00000235510.1	0.4	2.485	-1.316	1.34e-39
IGKV3-20	ENSG00000239951.1	6.35	17.302	-1.316	0.00259
C8orf46	ENSG00000169085.11	1.62	5.51	-1.313	3.08e-24
IGHG4	ENSG00000211892.3	4.9	13.65	-1.312	0.000764
REC8	ENSG00000100918.12	2.28	7.14	-1.311	6.04e-26
LSMEM1	ENSG00000181016.9	0.64	3.055	-1.306	2.06e-37
RP11-159D12.2	ENSG00000264112.1	1	3.94	-1.305	5.67e-23
WDR27	ENSG00000184465.15	2.94	8.715	-1.302	4.33e-18
AGXT2	ENSG00000113492.13	13.63	35.03	-1.3	1.3e-26
HSD11B1	ENSG00000117594.9	76.531	189.827	-1.299	9.29e-11
WASH7P	ENSG00000227232.5	1.2	4.41	-1.298	1.53e-28
PLGLB1	ENSG00000183281.14	29.8	74.586	-1.295	1.94e-28
ACADS	ENSG00000122971.8	39.17	97.48	-1.294	1.57e-44
ADH1B	ENSG00000196616.12	360.135	884.396	-1.294	1.98e-09
DTX1	ENSG00000135144.7	4.03	11.335	-1.294	2.09e-22
ACADL	ENSG00000115361.7	2.9	8.555	-1.293	1.03e-28
SLX1A-SULT1A3	ENSG00000213599.9	2.04	6.45	-1.293	8.66e-22
LHX2	ENSG00000106689.10	0.36	2.33	-1.292	1.89e-46
ORM2	ENSG00000228278.3	1430.2	3502.57	-1.292	1.4e-18
RP1-232P20.1	ENSG00000269985.1	0.06	1.595	-1.292	1.14e-37
RP11-575L7.8	ENSG00000235298.1	0.44	2.52	-1.289	3.09e-34
IGLV2-8	ENSG00000278196.1	0.55	2.785	-1.288	8.03e-06
LENG8	ENSG00000167615.16	19.07	47.91	-1.285	3.73e-14
GSDMB	ENSG00000073605.18	9.1	23.562	-1.282	2.98e-13
RP11-175B9.3	ENSG00000236439.4	1.41	4.86	-1.282	6.2e-24
PTPRS	ENSG00000105426.14	0.58	2.84	-1.281	3.48e-11
RP11-228B15.4	ENSG00000225032.5	0.38	2.354	-1.281	4.61e-43
OLFML3	ENSG00000116774.11	2.83	8.29	-1.278	2.2e-14
RSPO3	ENSG00000146374.13	0.06	1.57	-1.278	3.23e-56
AQP3	ENSG00000165272.14	24.599	60.915	-1.274	4.82e-27
LCN12	ENSG00000184925.11	6.83	17.9	-1.271	9.28e-23
MT1P3	ENSG00000229230.3	0	1.41	-1.269	5.22e-13
ABCC9	ENSG00000069431.10	2.25	6.825	-1.268	5.13e-30
CPT1B	ENSG00000205560.12	5.21	13.954	-1.268	8.77e-13
RP11-390F4.3	ENSG00000225489.6	1.26	4.439	-1.267	1.02e-41
NEU4	ENSG00000204099.11	9.57	24.385	-1.264	1.54e-13
AP006285.6	ENSG00000227306.1	0.47	2.525	-1.262	1.24e-19
ACADVL	ENSG00000072778.19	359.313	861.913	-1.26	4.18e-36
SERPINA3	ENSG00000196136.16	370.748	888.913	-1.259	9.11e-15
MZF1	ENSG00000099326.8	4.09	11.175	-1.258	8.23e-21
EXOC3L4	ENSG00000205436.7	17.59	43.365	-1.255	6.61e-21
LINC00659	ENSG00000228705.1	1.39	4.703	-1.255	9.25e-24
MT-ND4	ENSG00000198886.2	9684.08	23104.7	-1.254	1.08e-49
RP11-166B2.1	ENSG00000234719.8	0.87	3.453	-1.252	1.56e-29
SNRPGP10	ENSG00000235363.1	1.81	5.694	-1.252	3.24e-26
JCHAIN	ENSG00000132465.10	2.83	8.089	-1.247	8.47e-07
AKAP17A	ENSG00000197976.10	10.16	25.474	-1.246	6.85e-18
ATF3	ENSG00000162772.16	14.94	36.796	-1.246	3.06e-15
BMPER	ENSG00000164619.8	0.06	1.515	-1.246	5.62e-104
B3GAT1	ENSG00000109956.12	0.11	1.63	-1.245	3.11e-12
AF064858.6	ENSG00000205622.9	0.81	3.285	-1.243	8.49e-22
BCL3	ENSG00000069399.12	31.12	75.011	-1.243	1.12e-24
GCH1	ENSG00000131979.18	11.76	29.19	-1.242	1.4e-37
RP11-676J12.7	ENSG00000262003.1	0.11	1.625	-1.242	2.33e-29
uc_338	ENSG00000274051.1	0	1.365	-1.242	4.99e-42
PRELP	ENSG00000188783.5	1.25	4.32	-1.241	6.01e-21
RP11-256L6.3	ENSG00000257878.1	0.83	3.32	-1.239	1.31e-25
FAM229A	ENSG00000225828.1	1.52	4.93	-1.235	4.48e-23
ERRFI1	ENSG00000116285.12	67.672	160.379	-1.233	2.84e-23
C8A	ENSG00000157131.10	73.338	173.446	-1.231	5.79e-22
DEFA3	ENSG00000239839.5	0	1.345	-1.23	4.13e-47
PEMT	ENSG00000133027.17	50.53	119.908	-1.23	8.8e-30
ALDH8A1	ENSG00000118514.13	27.029	64.679	-1.229	1.24e-23
ZFP36	ENSG00000128016.5	53.742	127.304	-1.229	1.81e-27
SAMD5	ENSG00000203727.3	0.48	2.47	-1.229	1.03e-33
GOLGA8B	ENSG00000215252.11	7.7	19.393	-1.229	5.96e-07
MTHFD2L	ENSG00000163738.18	3.57	9.69	-1.226	1.14e-47
MUC3A	ENSG00000169894.17	1.62	5.13	-1.226	3.98e-09
IGF1	ENSG00000017427.15	4.77	12.475	-1.224	1.95e-18
HHIP	ENSG00000164161.9	0.06	1.475	-1.223	1.57e-52
CYP21A2	ENSG00000231852.6	5.8	14.85	-1.221	1.28e-14
TSLP	ENSG00000145777.14	0.33	2.1	-1.221	8.92e-51
PTOV1-AS2	ENSG00000269352.1	2.39	6.895	-1.22	2.51e-15
C19orf66	ENSG00000130813.17	42.679	100.513	-1.217	2.43e-44
IGLC2	ENSG00000211677.2	39.769	93.769	-1.217	0.0022
BGN	ENSG00000182492.15	56.79	133.176	-1.215	5.49e-17
RP11-250B2.3	ENSG00000233967.6	0.5	2.48	-1.214	9.73e-58
EPOR	ENSG00000187266.13	2.57	7.27	-1.212	8.67e-30
PLA2G4B	ENSG00000243708.8	1.46	4.7	-1.212	1.58e-24
SPRR3	ENSG00000163209.14	0	1.315	-1.211	3.55e-44
NPY1R	ENSG00000164128.6	0.4	2.24	-1.211	4.33e-41
GOLGA6L5P	ENSG00000230373.8	0.93	3.465	-1.21	7.25e-28
HK3	ENSG00000160883.10	1.21	4.105	-1.208	9.15e-27
UGT2B17	ENSG00000197888.2	0.75	3.04	-1.207	0.00129
CCDC84	ENSG00000186166.8	6.33	15.905	-1.206	1.54e-11
KCND3	ENSG00000171385.9	0.84	3.235	-1.203	4.15e-29
PBLD	ENSG00000108187.15	29.59	69.384	-1.202	1.1e-19
ADAMTS2	ENSG00000087116.13	1.37	4.445	-1.2	1.82e-22
RP11-830F9.5	ENSG00000259881.1	0.04	1.39	-1.2	1.85e-69
DOCK5	ENSG00000147459.17	2.04	5.98	-1.199	3.07e-30
EGR1	ENSG00000120738.7	18.64	44.085	-1.199	6.29e-11
RP11-274B21.3	ENSG00000243679.1	4.96	12.679	-1.199	1.96e-18
MST1	ENSG00000173531.15	205.486	472.132	-1.196	2.22e-34
UNC13D	ENSG00000092929.11	1.63	5.01	-1.192	3.12e-23
RP11-817J15.3	ENSG00000281655.1	0.04	1.375	-1.191	9.35e-31
GADD45B	ENSG00000099860.8	66.472	152.783	-1.189	7.04e-26
YJEFN3	ENSG00000250067.11	0.55	2.535	-1.189	3.71e-22
RP4-669L17.10	ENSG00000237094.11	3.09	8.316	-1.188	3.12e-17
SEC14L4	ENSG00000133488.14	2.04	5.92	-1.187	4.26e-16
ADGRA3	ENSG00000152990.13	8.9	21.525	-1.186	7.36e-27
GGT5	ENSG00000099998.17	8.17	19.87	-1.186	5.35e-19
GPM6A	ENSG00000150625.16	0.16	1.64	-1.186	1.22e-50
TRIM66	ENSG00000166436.15	0.84	3.18	-1.184	1.01e-30
MT-CYB	ENSG00000198727.2	6751.53	15334	-1.183	2.82e-41
STAG3L5P	ENSG00000242294.6	5.22	13.125	-1.183	1.17e-12
AC004540.4	ENSG00000225792.1	0.17	1.654	-1.182	3.33e-30
FNDC4	ENSG00000115226.9	22.841	53.096	-1.182	1.79e-22
PAMR1	ENSG00000149090.11	0.7	2.855	-1.181	1.08e-31
PHYHD1	ENSG00000175287.18	14.71	34.515	-1.177	2.78e-23
PHYKPL	ENSG00000175309.14	20.569	47.765	-1.177	2.45e-42
LINC00174	ENSG00000179406.6	1.05	3.635	-1.177	4.88e-30
PNPLA7	ENSG00000130653.15	1.7	5.1	-1.176	1.8e-55
FAM151A	ENSG00000162391.11	0.45	2.274	-1.175	1.3e-05
FAM160B2	ENSG00000158863.21	9.28	22.195	-1.174	3.72e-16
GOLGA8N	ENSG00000232653.8	1.07	3.665	-1.172	1.38e-29
RP11-394O4.5	ENSG00000269936.3	0.48	2.335	-1.172	2.22e-28
CBFA2T3	ENSG00000129993.14	0.57	2.535	-1.171	6.65e-48
RP11-164J13.1	ENSG00000258461.5	0.77	2.985	-1.171	1.14e-33
SATB1	ENSG00000182568.16	1.65	4.965	-1.17	2.7e-32
NEIL1	ENSG00000140398.13	8.76	20.924	-1.168	7.68e-20
MT-ND2	ENSG00000198763.3	6531.96	14680.4	-1.168	4.92e-35
IGKV2-24	ENSG00000241294.1	0.37	2.074	-1.166	2.43e-07
LRP5L	ENSG00000100068.11	2.81	7.535	-1.164	2.26e-21
NAMPT	ENSG00000105835.11	38.001	86.288	-1.162	8.32e-20
RND3	ENSG00000115963.13	9.27	21.98	-1.162	4.4e-28
SKAP1	ENSG00000141293.15	7.37	17.729	-1.162	1.17e-13
SYT9	ENSG00000170743.16	0.01	1.26	-1.162	1.24e-50
CPEB3	ENSG00000107864.14	1.11	3.71	-1.158	4.94e-47
PLCH2	ENSG00000149527.17	0.57	2.5	-1.157	6.74e-07
KRT17P4	ENSG00000205312.8	0.05	1.34	-1.156	2.1e-54
RP11-203J24.9	ENSG00000257524.5	1.67	4.945	-1.155	1.21e-21
MALAT1	ENSG00000251562.7	13.79	31.885	-1.153	5.69e-10
AHSA2	ENSG00000173209.22	10.42	24.35	-1.15	6.81e-07
AC009120.6	ENSG00000259972.2	1.99	5.625	-1.148	1.52e-16
IGHV2-5	ENSG00000211937.3	0.23	1.725	-1.148	0.00275
CYP3A43	ENSG00000021461.16	0.75	2.875	-1.147	4.3e-15
PLSCR4	ENSG00000114698.14	5.39	13.155	-1.147	5.16e-37
RASGEF1B	ENSG00000138670.16	4.63	11.45	-1.145	2.47e-31
SNRPGP15	ENSG00000224543.4	0.25	1.765	-1.145	1.02e-29
RP11-609D21.3	ENSG00000279296.1	1.08	3.6	-1.145	1.41e-17
PALM3	ENSG00000187867.8	7.61	18.025	-1.144	1.75e-23
ANK3	ENSG00000151150.20	1.01	3.435	-1.142	3.23e-18
PPP1R3B	ENSG00000173281.4	10.71	24.785	-1.139	4.52e-22
NDUFA6-AS1	ENSG00000237037.9	5.28	12.819	-1.138	4.34e-19
CYP21A1P	ENSG00000204338.8	2.25	6.15	-1.137	1.79e-10
N4BP2L1	ENSG00000139597.16	12.22	28.05	-1.136	2.7e-43
ADRA1B	ENSG00000170214.3	1.21	3.855	-1.135	1.08e-39
AFG3L1P	ENSG00000223959.8	3.2	8.22	-1.134	3.98e-20
EPHX2	ENSG00000120915.13	47.891	106.244	-1.133	2.72e-18
SLAIN1	ENSG00000139737.21	0.63	2.575	-1.133	2.09e-27
TRPM8	ENSG00000144481.16	4.06	10.085	-1.131	1.7e-12
RP11-42O15.3	ENSG00000271992.1	4.66	11.395	-1.131	1.85e-19
C14orf180	ENSG00000184601.10	0.01	1.21	-1.13	9.8e-59
MAT1A	ENSG00000151224.12	220.907	484.649	-1.13	9.27e-22
PRSS2	ENSG00000275896.4	0.03	1.25	-1.127	1.46e-32
SPTBN2	ENSG00000173898.11	8.04	18.735	-1.126	2.04e-20
WASH5P	ENSG00000282458.1	5.2	12.53	-1.126	1.52e-10
BCHE	ENSG00000114200.9	17.321	38.95	-1.125	1.93e-11
CIDEB	ENSG00000136305.11	62.721	137.997	-1.125	7.75e-24
RNF165	ENSG00000141622.13	0.16	1.53	-1.125	1.52e-80
GABBR1	ENSG00000204681.10	0.68	2.665	-1.125	3.14e-20
RP11-496I9.1	ENSG00000254815.5	0.65	2.6	-1.125	5.19e-15
BCL6	ENSG00000113916.17	10.78	24.681	-1.124	8.47e-20
CLASRP	ENSG00000104859.14	20.34	45.469	-1.123	1.49e-09
AKR1C8P	ENSG00000264006.6	0.26	1.74	-1.121	3.41e-31
C1RL-AS1	ENSG00000205885.7	1.81	5.113	-1.121	3.8e-19
MCC	ENSG00000171444.17	1.22	3.825	-1.12	2.81e-45
OGDHL	ENSG00000197444.9	18.45	41.286	-1.12	3.7e-18
KAZN	ENSG00000189337.15	0.34	1.91	-1.119	2.23e-42
MT-ND5	ENSG00000198786.2	1411	3065.91	-1.119	5.51e-21
PRSS1	ENSG00000204983.12	0	1.17	-1.118	1.38e-33
APOA5	ENSG00000110243.11	97.267	211.834	-1.115	8.01e-15
SERPINE1	ENSG00000106366.8	20.831	46.29	-1.115	4.62e-08
VEGFA	ENSG00000112715.20	53.05	116.073	-1.115	6.21e-14
ARHGAP10	ENSG00000071205.11	1.86	5.19	-1.114	8.55e-27
CCL21	ENSG00000137077.7	7.73	17.895	-1.114	1.24e-06
TRPV4	ENSG00000111199.10	0.77	2.83	-1.114	2.09e-13
RNF152	ENSG00000176641.10	2.87	7.37	-1.113	1.61e-40
RP11-258F1.2	ENSG00000279428.1	0.23	1.655	-1.11	3.39e-46
IL1RL1	ENSG00000115602.16	0.08	1.33	-1.109	1.58e-47
TMEM25	ENSG00000149582.15	2.85	7.29	-1.107	3.53e-29
CITED2	ENSG00000164442.9	16.549	36.75	-1.105	6.08e-25
FPR1	ENSG00000171051.8	0.53	2.29	-1.105	4.37e-22
HAPLN4	ENSG00000187664.8	0.31	1.81	-1.101	2.34e-36
RP13-516M14.10	ENSG00000275888.1	0.38	1.96	-1.101	2.49e-42
AMDHD1	ENSG00000139344.7	23.48	51.479	-1.1	1.8e-18
AZGP1	ENSG00000160862.12	569.518	1221.81	-1.1	1.14e-17
PLXNB1	ENSG00000164050.12	30.89	67.29	-1.099	1.03e-13
SRRM2	ENSG00000167978.16	123.442	265.349	-1.098	2.93e-14
IGKV1-9	ENSG00000241755.1	0.57	2.357	-1.097	0.00205
GRAMD1C	ENSG00000178075.19	2.24	5.925	-1.096	2.13e-24
AP006285.7	ENSG00000231487.1	0.06	1.265	-1.095	1.43e-63
AUTS2	ENSG00000158321.15	3.86	9.375	-1.094	1.65e-22
TGM2	ENSG00000198959.11	49.931	107.727	-1.094	2.33e-20
FGL1	ENSG00000104760.16	714.652	1526.12	-1.093	1.75e-09
SLX1B-SULT1A4	ENSG00000260280.5	0.99	3.245	-1.093	7.4e-21
SH3BP5-AS1	ENSG00000224660.1	0.9	3.05	-1.092	9.41e-30
ARGLU1	ENSG00000134884.13	17.771	38.953	-1.09	1.8e-11
PCBP1-AS1	ENSG00000179818.13	8.9	20.05	-1.088	1.2e-06
SLC25A18	ENSG00000182902.13	21.47	46.775	-1.088	1.4e-15
EBF4	ENSG00000088881.20	2.55	6.54	-1.087	2.91e-12
ADAMTS1	ENSG00000154734.14	3.15	7.81	-1.086	3.98e-22
CDK11A	ENSG00000008128.22	11.85	26.269	-1.086	6.9e-17
SORL1	ENSG00000137642.12	6.55	15	-1.084	4.73e-27
RP11-384K6.2	ENSG00000225892.3	1.46	4.205	-1.081	1.97e-37
LTB4R	ENSG00000213903.8	2.01	5.365	-1.08	1.44e-17
C1R	ENSG00000159403.15	414.692	877.009	-1.079	2.62e-24
PNN	ENSG00000100941.8	14.91	32.62	-1.079	4.32e-20
LILRB5	ENSG00000105609.16	1.45	4.175	-1.079	1.27e-32
CYP3A5	ENSG00000106258.13	100.148	212.607	-1.078	2.12e-07
VNN1	ENSG00000112299.7	17.96	39.013	-1.077	7.99e-09
RP11-347C12.1	ENSG00000198064.13	0.37	1.89	-1.077	8.7e-41
ENGASE	ENSG00000167280.16	5.9	13.544	-1.076	1.64e-10
RP11-119D9.1	ENSG00000251637.6	4.61	10.829	-1.076	0.000159
AMN	ENSG00000166126.10	9.84	21.844	-1.075	2.12e-08
TPRG1	ENSG00000188001.9	1.7	4.69	-1.075	9.19e-30
NDRG2	ENSG00000165795.20	83.239	176.349	-1.074	3.07e-26
ACCS	ENSG00000110455.13	6.22	14.189	-1.073	2.03e-19
AGER	ENSG00000204305.13	1.41	4.07	-1.073	1.74e-19
RP4-568C11.4	ENSG00000274173.1	1.02	3.25	-1.073	5.68e-11
FGB	ENSG00000171564.11	3258.52	6850.77	-1.072	1.01e-10
ADAT2	ENSG00000189007.15	1.23	3.685	-1.071	9.99e-21
MRC1	ENSG00000260314.2	1.92	5.135	-1.071	9.52e-09
IGKV1-27	ENSG00000244575.3	0.4	1.94	-1.07	0.00941
SLC11A1	ENSG00000018280.16	0.59	2.335	-1.069	4.45e-31
SLC3A1	ENSG00000138079.13	0.66	2.48	-1.068	0.00859
ASPDH	ENSG00000204653.9	33.751	71.634	-1.064	2.08e-11
RSRP1	ENSG00000117616.17	16.95	36.53	-1.064	4.67e-08
SCARNA12	ENSG00000238795.1	0.37	1.865	-1.064	1e-31
LINC01320	ENSG00000228262.8	0.46	2.05	-1.063	3.55e-12
LINC00106	ENSG00000236871.6	0.56	2.26	-1.063	4.5e-22
RP11-423H2.3	ENSG00000249684.5	0.19	1.485	-1.062	2.95e-21
MTND2P28	ENSG00000225630.1	211.541	441.922	-1.059	4.17e-18
SPAG5-AS1	ENSG00000227543.4	0.5	2.125	-1.059	3.01e-39
MT-ND3	ENSG00000198840.2	9254.25	19245.7	-1.056	1.66e-33
COX6A2	ENSG00000156885.5	2.46	6.19	-1.055	7.92e-11
CPED1	ENSG00000106034.17	3.01	7.33	-1.055	5.24e-26
ETFDH	ENSG00000171503.11	27.81	58.846	-1.055	6.14e-35
EVL	ENSG00000196405.12	25.86	54.749	-1.054	1.73e-23
FANCC	ENSG00000158169.11	2.86	7.004	-1.052	2.43e-30
TMEM184A	ENSG00000164855.15	5.88	13.27	-1.052	2.47e-13
CES3	ENSG00000172828.12	7.32	16.224	-1.05	1.8e-15
IGLC3	ENSG00000211679.2	24.69	52.18	-1.05	0.000912
MT-ND1	ENSG00000198888.2	5574.78	11534.4	-1.049	2.05e-35
ACAP3	ENSG00000131584.18	7.86	17.3	-1.046	7.23e-09
RP11-34P13.16	ENSG00000269981.1	0.85	2.82	-1.046	2.2e-16
CCBE1	ENSG00000183287.13	0.06	1.185	-1.044	4.85e-72
FNBP4	ENSG00000109920.12	9.22	20.065	-1.043	7.59e-11
CDA	ENSG00000158825.5	15.42	32.819	-1.042	1.77e-20
CROCCP2	ENSG00000282056.1	2.91	7.045	-1.041	2.89e-29
CTB-89H12.4	ENSG00000230551.4	1.4	3.94	-1.041	4.53e-23
SLC39A5	ENSG00000139540.11	52.399	108.891	-1.041	1.66e-12
CACNB2	ENSG00000165995.18	0.74	2.575	-1.039	3.7e-27
COX6B1P4	ENSG00000253813.1	0	1.055	-1.039	2.49e-94
PTGIS	ENSG00000124212.5	0.37	1.815	-1.039	4.46e-23
SMUG1P1	ENSG00000267444.1	0	1.055	-1.039	2.06e-65
TENM1	ENSG00000009694.13	0.12	1.3	-1.038	2.21e-38
IL4R	ENSG00000077238.13	17.09	36.155	-1.038	4.91e-26
FOSB	ENSG00000125740.13	1.62	4.38	-1.038	1.1e-07
DDX3Y	ENSG00000067048.16	3.68	8.605	-1.037	0.000168
GBP7	ENSG00000213512.1	6.71	14.798	-1.035	1.37e-06
DPH1	ENSG00000108963.17	10.36	22.265	-1.034	2.71e-27
TPT1-AS1	ENSG00000170919.15	3.42	8.05	-1.034	8.06e-25
ADRA2B	ENSG00000274286.1	0.41	1.885	-1.033	4.88e-68
ZNF160	ENSG00000170949.17	1.91	4.945	-1.031	1.42e-24
RP11-286N22.16	ENSG00000279878.1	0.06	1.165	-1.03	1.72e-38
ACOT12	ENSG00000172497.8	13.96	29.518	-1.029	6.74e-12
RP11-458F8.4	ENSG00000273142.1	1.31	3.715	-1.029	2.51e-23
SULT1B1	ENSG00000173597.8	1.05	3.175	-1.026	1.87e-14
LY6G5B	ENSG00000240053.8	1.49	4.07	-1.026	3.16e-11
IGKV3-11	ENSG00000241351.2	8.89	19.145	-1.026	0.00274
PODN	ENSG00000174348.13	1.39	3.865	-1.025	6.35e-13
MT-CO2	ENSG00000198712.1	13276.6	27014.6	-1.025	2.51e-37
RPS12P21	ENSG00000243930.1	0.07	1.17	-1.02	5.17e-62
RP11-394B2.1	ENSG00000279569.1	0.23	1.495	-1.02	6.88e-49
SLC10A1	ENSG00000100652.4	33.819	69.567	-1.019	7.54e-06
RUFY3	ENSG00000018189.12	6.88	14.95	-1.017	7.04e-26
AGAP4	ENSG00000188234.13	2.28	5.63	-1.015	4.4e-16
LINC00969	ENSG00000242086.8	15.97	33.294	-1.015	8.15e-09
UBAP1L	ENSG00000246922.8	0.45	1.93	-1.015	9.78e-40
RP11-715H19.2	ENSG00000279444.1	0	1.02	-1.014	7.41e-23
FAM150B	ENSG00000189292.15	0.13	1.28	-1.013	6.4e-13
IGKC	ENSG00000211592.6	145.713	295.005	-1.013	0.000832
MYO7A	ENSG00000137474.19	4.79	10.68	-1.012	2.73e-22
SIK1	ENSG00000142178.7	1.57	4.18	-1.011	3.14e-07
RP11-510N19.5	ENSG00000249007.1	0.27	1.56	-1.011	1.7e-23
TAF1C	ENSG00000103168.16	6.94	14.985	-1.01	1.64e-15
AP000355.2	ENSG00000228923.1	0.63	2.28	-1.009	5.61e-23
KCNK5	ENSG00000164626.8	1.67	4.375	-1.009	3.97e-17
CD5L	ENSG00000073754.5	1.35	3.725	-1.008	9.99e-09
HPX	ENSG00000110169.10	1194.59	2403.13	-1.008	6.9e-12
AGAP5	ENSG00000172650.12	1.11	3.235	-1.005	9.04e-21
DTX4	ENSG00000110042.7	3.77	8.57	-1.005	5.97e-15
