# Supplementary material for: Single-Cell RNA Sequencing Reveals the Role of Phosphorylation-Related Genes in Hepatocellular Carcinoma Stem Cells
Source: Front Cell Dev Biol. 2022 Jan 4;9:734287. doi: 10.3389/fcell.2021.734287 (PMC8763978; doi:10.3389/fcell.2021.734287)
Supplement: Supplementary file 2 [file Table3.xlsx]

## Sheet: GO terms - Up-related genes 
Table S3. Representative GO terms of differentially expressed gene in HCC samples, related to Figure 2B.
Representative GO terms of up-regulated genes in HCC samples
Category	Term	Count	%	PValue	Genes	List Total	Pop Hits	Pop Total	Fold Enrichment	Bonferroni	Benjamini	FDR
GOTERM_BP_DIRECT	GO:0006614~SRP-dependent cotranslational protein targeting to membrane	51	3.66906	9.63859e-33	RPL4, RPL5, RPL30, RPL32, RPL31, RPLP1, RPLP0, SRP14, RPL8, RPL6, RPL7, RPS4X, RPS14, RPS16, RPS19, RPS18, RPL36, RPLP2, RPL38, RPL37, RPS11, RPL39, RPS10, RPS13, RPS7, RPL23, RPS6, SSR3, RPSA, SRP9, RPL37A, RPL24, RPL27, RPL29, RPL28, UBA52, RPL12, RPL36A, RPL14, RPL19, RPL41, RPL35A, RPL23A, RPS27, RPL27A, RPS20, FAU, RPS21, RPL26L1, RPS24, RPS23	1197	94	16792	7.61116	3.63568e-29	3.63568e-29	3.58556e-29
GOTERM_BP_DIRECT	GO:0000184~nuclear-transcribed mRNA catabolic process, nonsense-mediated decay	53	3.81295	1.24775e-28	RPL4, RPL5, RPL30, RPL32, RPL31, RPLP1, RPLP0, RPL8, RPL6, RPL7, RPS4X, RPS14, RPS16, RPS19, PPP2R1A, RPS18, RPL36, RPLP2, RPL38, RPL37, RPS11, RPL39, RPS10, RPS13, RPS7, RPL23, RPS6, RPSA, RPL37A, RPL24, RPL27, PABPC1, RPL29, RPL28, UBA52, RBM8A, RPL12, RPL36A, RPL14, RPL19, RPL41, RPL35A, RPL23A, MAGOHB, RPS27, RPL27A, EIF3E, RPS20, FAU, RPS21, RPL26L1, RPS24, RPS23	1197	119	16792	6.24794	4.70651e-25	2.35326e-25	2.32081e-25
GOTERM_BP_DIRECT	GO:0006413~translational initiation	56	4.02878	6.08115e-28	RPL4, RPL5, RPL30, RPL32, RPL31, RPLP1, RPLP0, RPL8, RPL6, RPL7, RPS4X, RPS14, RPS16, RPS19, RPS18, RPL36, RPLP2, EIF3CL, RPL38, RPL37, RPS11, RPL39, RPS10, RPS13, RPS7, RPL23, RPS6, RPSA, RPL37A, RPL24, RPL27, PABPC1, RPL29, RPL28, UBA52, RPL12, RPL36A, RPL14, RPL19, RPL41, RPL35A, RPL23A, EIF3M, RPS27, EIF3K, EIF6, RPL27A, EIF3H, EIF3E, RPS20, FAU, RPS21, EIF3D, RPL26L1, RPS24, RPS23	1197	137	16792	5.73424	2.29381e-24	7.64603e-25	7.54062e-25
GOTERM_BP_DIRECT	GO:0019083~viral transcription	50	3.59712	4.41619e-27	RPL4, RPL5, RPL30, RPL32, RPL31, RPLP1, RPLP0, RPL8, RPL6, RPL7, RPS4X, RPS14, RPS16, RPS19, RPS18, RPL36, RPLP2, RPL38, RPL37, RPS11, RPL39, RPS10, RPS13, RPS7, RPL23, RPS6, RPSA, RPL37A, RPL24, RPL27, RPL29, RPL28, UBA52, RPL12, RPL36A, TPR, RPL14, RPL19, RPL41, RPL35A, RPL23A, RPS27, RPL27A, RPS20, FAU, RPS21, RPL26L1, RPS24, NUP37, RPS23	1197	112	16792	6.26268	1.66579e-23	4.16446e-24	4.10705e-24
GOTERM_BP_DIRECT	GO:0006364~rRNA processing	66	4.7482	9.79798e-25	RPL4, RPL5, RPL30, RPL32, RPL31, RPLP1, RPLP0, RPL8, RPL6, RRP9, RPL7, RPS4X, FBL, RPS14, RPS16, RPS19, RPS18, RPL36, RPLP2, RPL38, RPL37, RPS11, RPL39, RPS10, UTP14A, RPS13, RRP15, RPS7, RPL23, RPS6, RPSA, RPL37A, RPP21, RPL24, CCDC86, RPL27, RPL29, RPL28, UBA52, RPL12, RPL36A, EXOSC5, EXOSC4, YBEY, PES1, RPL14, DCAF13, RPL19, RPL41, CDKN2A, RPP40, RPL35A, RPL23A, PA2G4, NPM3, BYSL, ISG20, BOP1,…	1197	214	16792	4.32652	3.6958e-21	7.39159e-22	7.28969e-22
GOTERM_BP_DIRECT	GO:0006412~translation	68	4.89209	8.99789e-22	MRPS17, RPL4, RPL5, RPL30, MRPS16, RPL32, RPL31, RPLP1, RPLP0, RPL8, RPL6, RPL7, RPS4X, EFTUD2, RPS14, RPS16, RPS19, RPS18, RPL36, RPLP2, RPL38, RPL37, MRPL9, RPS11, RPL39, RPS10, RPS13, RPS7, RPL23, RPS6, MRPS23, MRPS21, RPSA, RPL37A, NHP2, RPL24, RPL27, RPL29, RPL28, UBA52, SLC25A6, RPL12, RPL36A, MRPL17, MRPL14, MRPL15, MRPL13, MRPL55, UCP2, RPL14, RPL19, RPL39L, RPL41, RPL35A, RPL23A, MRPL24,…	1197	253	16792	3.77048	3.394e-18	5.65667e-19	5.57869e-19
GOTERM_BP_DIRECT	GO:0051301~cell division	72	5.17986	4.67692e-16	CETN2, NCAPG2, CLTA, BUB1B, CKS1B, CDC20, TUBA1C, TUBA1B, TUBA1A, PTTG1, RUVBL1, NUF2, ENSA, NEK2, OIP5, HELLS, LIG1, TUBB, NSMCE2, HAUS4, ANXA11, VRK1, CDC25C, KNSTRN, HAUS1, CCNA2, CCNE1, KIFC1, CKS2, BIRC5, MCM5, KIF2C, MAPRE1, ITGB3BP, CDCA3, CDCA5, NCAPG, CDCA8, SKA3, PMF1, NSL1, NCAPH, SKA1, AURKA, ANAPC11, SKA2, CCNB2, DSN1, CCNB1, RAD21, TPR, FAM83D, BUB1, SAC3D1, CENPW, UBE2C, CDC6, NDC8…	1197	350	16792	2.88584	1.6751e-12	2.52019e-13	2.48545e-13
GOTERM_BP_DIRECT	GO:0007067~mitotic nuclear division	57	4.10072	5.45072e-15	CETN2, NCAPG2, CLTA, BUB1B, CDC20, PTTG1, RUVBL1, NUF2, ENSA, PBK, NEK2, OIP5, HELLS, RPS6, NSMCE2, HAUS4, VRK1, CDC25C, HAUS1, CCNA2, ASPM, BIRC5, KIF2C, MAPRE1, ITGB3BP, CDCA3, DCTN2, CDCA5, PKMYT1, SKA3, PMF1, NSL1, SKA1, AURKB, AURKA, ANAPC11, SKA2, CCNB2, RAD21, TPR, FAM83D, BUB1, SAC3D1, CENPW, PLK1, CDC6, NDC80, ANLN, TPX2, CENPF, MIS18A, CDK1, CENPN, SPC24, RAN, NUP37, SPC25	1197	248	16792	3.22427	2.052e-11	2.57002e-12	2.53459e-12
GOTERM_BP_DIRECT	GO:0007062~sister chromatid cohesion	34	2.44604	6.55152e-14	CDCA5, CDCA8, BUB1B, CENPA, PMF1, NSL1, SKA1, AURKB, SKA2, CDC20, DSN1, RAD21, NUF2, BUB1, CENPU, PLK1, NDC80, ZWINT, CENPF, RAD51C, RPS27, CENPH, CENPK, CENPL, BIRC5, CENPM, CENPN, KIF2C, MAPRE1, SPC24, ITGB3BP, NUP37, MAD2L1, SPC25	1197	103	16792	4.63074	2.47078e-10	2.74581e-11	2.70796e-11
GOTERM_BP_DIRECT	GO:0031145~anaphase-promoting complex-dependent catabolic process	27	1.94245	1.49275e-11	PSMD10, PSMD14, BUB1B, PSMB10, AURKB, AURKA, ANAPC11, CDC20, CCNB1, PSMB4, PSMB5, PSMD4, PTTG1, PSMB3, PSMD2, UBE2C, PLK1, PSMB9, PSMA6, PSMC3, PSMC4, UBE2S, CDK1, PSME1, PSME2, UBA52, MAD2L1	1197	79	16792	4.79452	5.63065e-08	5.63064e-09	5.55302e-09
GOTERM_BP_DIRECT	GO:0019886~antigen processing and presentation of exogenous peptide antigen via MHC class II	27	1.94245	6.61939e-10	ARF1, DCTN2, CLTA, IFI30, CTSS, HLA-DMA, HLA-DMB, RACGAP1, AP1S1, KIFAP3, CTSD, HLA-DQA2, AP1M2, HLA-DQA1, HLA-DPA1, CD74, DYNC1H1, HLA-DRB5, KIF23, DYNLL1, KIF4A, CANX, HLA-DPB1, HLA-DRA, KIF2C, HLA-DRB1, HLA-DQB1	1197	92	16792	4.11703	2.49683e-06	2.26985e-07	2.23856e-07
GOTERM_BP_DIRECT	GO:0000086~G2/M transition of mitotic cell cycle	33	2.3741	1.53189e-09	DCTN2, CETN2, HMMR, PKMYT1, FOXM1, AURKA, CCNB2, CCNB1, TUBA1A, PPP2R1A, CHEK1, ENSA, NEK2, DYNC1H1, CDKN2B, TUBB, CEP131, PLK1, HAUS4, DYNLL1, CDC25C, TUBG1, HAUS1, TPX2, MELK, ALMS1, CDK1, BIRC5, CALM3, MAPRE1, NES, UBA52, OPTN	1197	137	16792	3.3791	5.77828e-06	4.81525e-07	4.74886e-07
GOTERM_BP_DIRECT	GO:0002181~cytoplasmic translation	14	1.00719	2.6397e-09	RPLP0P6, RPL31, RPLP1, RPLP0, RPL36A, RPL35A, RPL8, RPL6, RPL7, RPL36, RPLP2, RPL22L1, RPL29, RPL26L1	1197	25	16792	7.85591	9.95689e-06	7.65918e-07	7.55359e-07
GOTERM_BP_DIRECT	GO:0051437~positive regulation of ubiquitin-protein ligase activity involved in regulation of mitotic cell cycle transition	23	1.65468	8.30829e-09	PSMD10, PSMD14, UBE2C, PLK1, BUB1B, PSMB10, PSMB9, ANAPC11, CDC20, PSMA6, CCNB1, PSMB4, PSMB5, PSMC3, PSMD4, PSMC4, PSMB3, PSMD2, CDK1, PSME1, PSME2, UBA52, MAD2L1	1197	76	16792	4.24544	3.13384e-05	2.23849e-06	2.20763e-06
GOTERM_BP_DIRECT	GO:0051436~negative regulation of ubiquitin-protein ligase activity involved in mitotic cell cycle	22	1.58273	1.18364e-08	PSMD10, PSMD14, UBE2C, BUB1B, PSMB10, PSMB9, ANAPC11, CDC20, PSMA6, CCNB1, PSMB4, PSMB5, PSMC3, PSMD4, PSMC4, PSMB3, PSMD2, CDK1, PSME1, PSME2, UBA52, MAD2L1	1197	71	16792	4.34683	4.4646e-05	2.97647e-06	2.93544e-06
GOTERM_BP_DIRECT	GO:0000082~G1/S transition of mitotic cell cycle	26	1.8705	3.35366e-08	PRIM2, PCNA, MCM7, CDCA5, PRIM1, PKMYT1, TYMS, IQGAP3, DHFRP1, CDC45, CDT1, CDKN2C, RRM2, CDKN2A, RPS6, CDC6, POLA2, CCNE1, CDK4, MCM3, CDK1, MCM4, MCM5, MCM6, CDKN3, MCM2	1197	102	16792	3.57587	0.000126492	7.90625e-06	7.79726e-06
GOTERM_BP_DIRECT	GO:0006260~DNA replication	33	2.3741	3.73036e-08	FEN1, RNASEH2A, PCNA, MCM7, RECQL4, CHAF1A, CDC45, RBBP4, EXO1, POLD1, CHEK1, DTD1, GINS2, CDT1, RFC3, RRM1, RMI2, RFC4, RRM2, LIG1, NAP1L1, CDC6, CDC25C, POLA2, KIAA0101, MCM3, CDK1, MCM4, MCM5, MCM6, DTL, MCM2, RHNO1	1197	155	16792	2.98669	0.000140699	8.27702e-06	8.16292e-06
GOTERM_BP_DIRECT	GO:0002479~antigen processing and presentation of exogenous peptide antigen via MHC class I, TAP-dependent	20	1.43885	4.12369e-08	PSMD10, HLA-H, PSMD14, HLA-B, HLA-C, HLA-A, HLA-F, PSMB10, PSMB9, PSMA6, PSMB4, PSMB5, PSMC3, PSMD4, PSMC4, PSMB3, PSMD2, PSME1, PSME2, CD36	1197	63	16792	4.45346	0.000155533	8.64142e-06	8.52229e-06
GOTERM_BP_DIRECT	GO:0034080~CENP-A containing nucleosome assembly	16	1.15108	1.27923e-07	CENPU, NPM1, CENPW, HJURP, CENPA, HIST2H4A, MIS18A, RBBP4, CENPH, CENPK, RUVBL1, CENPL, CENPM, OIP5, CENPN, ITGB3BP	1197	43	16792	5.21987	0.000482408	2.4627e-05	2.42875e-05
GOTERM_BP_DIRECT	GO:0000398~mRNA splicing, via spliceosome	40	2.8777	1.30578e-07	SF3B4, RBM8A, DHX9, CSTF2, DDX41, HTATSF1, EFTUD2, UBL5, SNRPD2, ZMAT2, SNRPD1, ZMAT5, RALY, SNRPB2, POLR2G, SNRPD3, HNRNPA1, POLR2K, CTNNBL1, POLR2L, HNRNPA3, GPKOW, BUD31, ALYREF, CPSF3, ZCRB1, CRNKL1, LSM4, LSM2, LSM8, LSM7, PRPF6, CD2BP2, GEMIN6, PPIH, SNRPE, PABPC1, SNRPF, SNRPC, SNRPB	1197	222	16792	2.52764	0.00049242	2.4627e-05	2.42875e-05
GOTERM_BP_DIRECT	GO:0019882~antigen processing and presentation	18	1.29496	1.42288e-07	CD74, HLA-H, RAB4A, HLA-DRB5, HLA-B, HLA-C, HLA-A, CTSS, RELB, HLA-DMB, HLA-DPB1, CTSH, HLA-DRA, HLA-DQA2, HLA-DQA1, HLA-DRB1, HLA-DPA1, HLA-DQB1	1197	55	16792	4.59111	0.000536565	2.55576e-05	2.52052e-05
GOTERM_BP_DIRECT	GO:0050852~T cell receptor signaling pathway	30	2.15827	5.14428e-07	PSMD10, PSMD14, TRAC, PIK3R2, THY1, CD3D, PSMB10, PSMB4, PSMB5, PSMD4, PSMB3, PSMD2, HRAS, HLA-DQA2, HLA-DQA1, HLA-DPA1, HLA-DRB5, RIPK2, PSMB9, PSMA6, PSMC3, PSMC4, PSME1, HLA-DPB1, PSME2, HLA-DRA, UBA52, TNFRSF21, HLA-DRB1, HLA-DQB1	1197	148	16792	2.8436	0.00193854	8.8201e-05	8.69851e-05
GOTERM_BP_DIRECT	GO:0002504~antigen processing and presentation of peptide or polysaccharide antigen via MHC class II	10	0.719424	6.59627e-07	HLA-DMA, HLA-DRB5, HLA-DMB, HLA-DPB1, HLA-DRA, HLA-DQA2, HLA-DRB1, HLA-DQA1, HLA-DPA1, HLA-DQB1	1197	17	16792	8.252	0.00248502	0.000108179	0.000106688
GOTERM_BP_DIRECT	GO:0008283~cell proliferation	53	3.81295	1.32914e-06	MCM7, CSE1L, BUB1B, DDX41, MKI67, DNPH1, CKS1B, RAC1, CD34, GLUL, HRAS, DLGAP5, TCF19, EMP1, CDC25C, TRAIP, MELK, CKS2, KIF2C, MAPRE1, IGSF8, DTYMK, PCNA, DCTN2, SRC, UHRF1, PRKDC, TXN, TYMS, CRIP1, AURKB, PES1, FAM83D, BUB1, CD74, TXNRD1, PTGES3, H3F3A, PLK1, PDAP1, RPL23A, PA2G4, BYSL, ISG20, TPX2, BOP1, CENPF, RPS27, CDK5, CDK1, TACC3, TGFBI, CKLF	1197	366	16792	2.03144	0.00500095	0.000208896	0.000206016
GOTERM_BP_DIRECT	GO:0006271~DNA strand elongation involved in DNA replication	9	0.647482	2.64881e-06	GINS1, PRIM2, GINS2, POLA2, RFC3, RFC4, PCNA, POLD1, PRIM1	1197	15	16792	8.41704	0.00994158	0.000399653	0.000394143
GOTERM_BP_DIRECT	GO:0002474~antigen processing and presentation of peptide antigen via MHC class I	12	0.863309	3.53066e-06	BCAP31, PDIA3, HLA-H, CANX, HLA-B, TAP2, HLA-C, TAP1, HLA-A, CALR, HLA-F, HLA-DQB1	1197	30	16792	5.61136	0.0132294	0.000511384	0.000504334
GOTERM_BP_DIRECT	GO:0006457~protein folding	32	2.30216	3.80751e-06	FKBP11, LRPAP1, GNAZ, HSP90AB1, PRKCSH, TXN, NUDCD2, RUVBL2, CCT7, CCT5, CCT4, CCT3, PDIA3, MKKS, VBP1, TBCC, PDIA6, CCT6A, FKBP1A, PDCL3, DNAJB11, CSNK2B, CANX, TBCE, PFDN2, PPIH, FKBP9, CALR, PFDN4, PPIA, PFDN6, PPIC	1197	180	16792	2.49394	0.0142593	0.000511384	0.000504334
GOTERM_BP_DIRECT	GO:0007059~chromosome segregation	18	1.29496	3.86905e-06	TOP2A, CENPW, HJURP, SKA3, PMF1, KNSTRN, NDC80, SKA1, SKA2, CENPF, DSN1, MIS18A, PPP2R1A, NUF2, OIP5, NEK2, CENPN, SPC25	1197	68	16792	3.7134	0.0144881	0.000511384	0.000504334
GOTERM_BP_DIRECT	GO:0000070~mitotic sister chromatid segregation	11	0.791367	3.93163e-06	DSN1, KIFC1, PLK1, NUSAP1, NEK2, KNSTRN, CENPA, NSL1, NDC80, ZWINT, MAD2L1	1197	25	16792	6.1725	0.0147207	0.000511384	0.000504334
GOTERM_BP_DIRECT	GO:0060333~interferon-gamma-mediated signaling pathway	18	1.29496	7.27209e-06	HLA-H, HLA-DRB5, STAT1, HLA-B, HLA-C, HLA-A, IFI30, HLA-F, HLA-DPB1, HLA-DRA, IRF6, TRIM31, GBP2, HLA-DQA2, HLA-DQA1, HLA-DRB1, HLA-DPA1, HLA-DQB1	1197	71	16792	3.5565	0.0270576	0.000860929	0.000849061
GOTERM_BP_DIRECT	GO:0006270~DNA replication initiation	12	0.863309	7.30375e-06	PRIM2, POLA2, CDC45, MCM7, CCNE1, PRIM1, MCM3, MCM4, MCM5, CDC6, MCM6, MCM2	1197	32	16792	5.26065	0.0271738	0.000860929	0.000849061
GOTERM_BP_DIRECT	GO:0000722~telomere maintenance via recombination	12	0.863309	7.30375e-06	PRIM2, POLA2, FEN1, RFC3, RAD51, RFC4, RAD51C, PCNA, LIG1, POLD1, PRIM1, NSMCE2	1197	32	16792	5.26065	0.0271738	0.000860929	0.000849061
GOTERM_BP_DIRECT	GO:0006521~regulation of cellular amino acid metabolic process	15	1.07914	8.5209e-06	PSMD10, NQO1, PSMD14, PSMB10, PSMB9, PSMA6, PSMB4, PSMB5, PSMC3, PSMD4, PSMC4, PSMB3, PSMD2, PSME1, PSME2	1197	51	16792	4.126	0.0316299	0.000973964	0.000960538
GOTERM_BP_DIRECT	GO:0038061~NIK/NF-kappaB signaling	17	1.22302	1.13404e-05	PSMD10, PSMD14, PSMB10, PSMB9, RELB, PSMA6, PSMB4, PSMB5, PSMC3, PSMD4, PSMC4, PSMB3, PSMD2, PSME1, PSME2, UBA52, UBE2M	1197	66	16792	3.61338	0.0418743	0.00125812	0.00124077
GOTERM_BP_DIRECT	GO:0051170~nuclear import	9	0.647482	1.48411e-05	SNRPD2, SNRPD1, GEMIN6, SNRPE, SNRPD3, SNRPF, HNRNPA1, SNRPB, HTATIP2	1197	18	16792	7.0142	0.0544431	0.00159945	0.0015774
GOTERM_BP_DIRECT	GO:1902600~hydrogen ion transmembrane transport	16	1.15108	1.76398e-05	COX8A, COX7B, UQCRB, NDUFA4, COX4I2, NDUFA4L2, COX7A2, UQCR10, COX6C, COX6A1, COX7C, TMCO3, UQCRH, COX6B1, C15ORF48, COA6	1197	61	16792	3.67958	0.0643726	0.00182324	0.00179811
GOTERM_BP_DIRECT	GO:0016032~viral process	43	3.09353	1.78844e-05	GTF2A2, SHC1, FBLN1, CENPA, C14ORF166, PSMB10, PSMB4, PSMB5, PSMB3, TPR, ATP6V1H, TCEB1, HNRNPA1, BUB1, RAB11FIP4, MAPK3, HTATIP2, CENPU, FDPS, NPM1, DAXX, SNAPIN, H2AFX, APOA2, HLA-B, HLA-C, HLA-A, DYNLL1, CDC25C, RHOA, SND1, PSMB9, CCNA2, PDCL3, COPS6, PSMC3, NACA, BAX, CCDC86, HLA-DRA, VIM, RAN, NUP37	1197	299	16792	2.01746	0.0652355	0.00182324	0.00179811
GOTERM_BP_DIRECT	GO:0000281~mitotic cytokinesis	11	0.791367	1.85194e-05	ANLN, RACGAP1, KIF4A, PLK1, STMN1, NUSAP1, CKAP2, CHMP4B, KIF23, KIF20A, CENPA	1197	29	16792	5.32112	0.0674717	0.00183829	0.00181295
GOTERM_BP_DIRECT	GO:0098609~cell-cell adhesion	40	2.8777	2.01845e-05	NOTCH3, HSP90AB1, TWF2, OLA1, CAPG, BZW2, CORO1B, RPL6, CCNB2, LASP1, ATIC, PUF60, RUVBL1, BSG, RPL14, SFN, STXBP6, S100A11, ANXA2, STAT1, SWAP70, RPL23A, YWHAZ, SND1, EEF1G, ANLN, PKM, EHD4, EEF1D, FASN, RPL24, CHMP4B, S100P, TAGLN2, EIF3E, MAPRE1, RPL29, ALDOA, RAN, DBN1	1197	271	16792	2.07061	0.0733105	0.0019522	0.00192529
GOTERM_BP_DIRECT	GO:0006268~DNA unwinding involved in DNA replication	7	0.503597	2.1098e-05	TOP2A, RAD51, MCM7, HMGA1, MCM4, MCM6, MCM2	1197	10	16792	9.81988	0.0764983	0.00198955	0.00196212
GOTERM_BP_DIRECT	GO:0033209~tumor necrosis factor-mediated signaling pathway	23	1.65468	2.68365e-05	PSMD10, PLVAP, TNFRSF12A, PSMD14, STAT1, TRAF2, PSMB10, PSMB9, PYCARD, PSMA6, PSMB4, PSMB5, PSMC3, PSMD4, PSMC4, PSMB3, PSMD2, PSME1, PSME2, LTB, UBA52, TNFRSF4, TNFRSF21	1197	118	16792	2.73435	0.0962735	0.00246895	0.00243492
GOTERM_BP_DIRECT	GO:1904874~positive regulation of telomerase RNA localization to Cajal body	8	0.57554	3.53477e-05	CCT3, CCT6A, RUVBL2, RUVBL1, NHP2, CCT7, CCT5, CCT4	1197	15	16792	7.48182	0.124827	0.00317456	0.0031308
GOTERM_BP_DIRECT	GO:0007093~mitotic cell cycle checkpoint	11	0.791367	4.89891e-05	CDKN2B, RPS6, CHEK1, PRCC, NABP2, RPL24, BUB1B, HRAS, BUB1, ZWINT, MAD2L1	1197	32	16792	4.82226	0.168722	0.00429737	0.00423813
GOTERM_BP_DIRECT	GO:0048146~positive regulation of fibroblast proliferation	14	1.00719	8.0423e-05	PDGFRB, CD74, ANXA2, PRKDC, PDGFB, PDGFA, FBLN1, CDC6, CCNA2, CCNB1, CDK4, NDUFS4, S100A6, E2F1	1197	54	16792	3.63699	0.261673	0.00689445	0.0067994
GOTERM_BP_DIRECT	GO:0051603~proteolysis involved in cellular protein catabolic process	13	0.935252	0.000101616	CTSA, PSMB10, CTSS, PSMB9, SCPEP1, PSMA6, PSMB4, PSMB5, PSMB3, CAPN2, CTSH, CPVL, CTSC	1197	48	16792	3.79936	0.318402	0.00851768	0.00840026
GOTERM_BP_DIRECT	GO:0043488~regulation of mRNA stability	20	1.43885	0.000107837	PSMD10, PSMD14, HSPB1, YWHAZ, PSMB10, PSMB9, PSMA6, EXOSC5, PSMB4, EXOSC4, PSMB5, PSMC3, PSMD4, PSMC4, PSMB3, PSMD2, PSME1, PSME2, PABPC1, UBA52	1197	103	16792	2.72396	0.334211	0.00884262	0.00872072
GOTERM_BP_DIRECT	GO:0000083~regulation of transcription involved in G1/S transition of mitotic cell cycle	9	0.647482	0.000120571	DHFRP1, CDT1, RRM2, PCNA, CDC45, CCNE1, CDK1, CDC6, TYMS	1197	23	16792	5.48938	0.365438	0.00967644	0.00954304
GOTERM_BP_DIRECT	GO:0043542~endothelial cell migration	10	0.719424	0.000124356	DPP4, PTP4A3, PLXND1, STAT1, PECAM1, CDH13, S100P, RHOA, PTK2, LOXL2	1197	29	16792	4.83738	0.374435	0.0096951	0.00956144
GOTERM_BP_DIRECT	GO:0006120~mitochondrial electron transport, NADH to ubiquinone	13	0.935252	0.000125944	NDUFB9, NDUFA8, NDUFA13, NDUFA7, NDUFB6, NDUFA4, NDUFA12, NDUFA2, NDUFA1, NDUFC2, NDUFS8, NDUFS6, NDUFS4	1197	49	16792	3.72182	0.378171	0.0096951	0.00956144
GOTERM_BP_DIRECT	GO:0060071~Wnt signaling pathway, planar cell polarity pathway	18	1.29496	0.000238962	PSMD10, PSMD14, RHOA, PSMB10, PSMB9, PSMA6, PSMB4, PSMB5, PSMC3, PSMD4, PSMC4, PSMB3, PSMD2, PSME1, PSME2, RAC1, UBA52, CTHRC1	1197	92	16792	2.74469	0.594028	0.0180273	0.0177788
GOTERM_BP_DIRECT	GO:0015991~ATP hydrolysis coupled proton transport	10	0.719424	0.000286786	ATP6V0B, ATP6V0E1, ATP6AP1, ATP6V1H, ATP1A1, ATP6V1E1, ATP5G2, ATP5G1, ATP6V1C1, ATP6V1F	1197	32	16792	4.38388	0.661053	0.0212109	0.0209185
GOTERM_BP_DIRECT	GO:0090263~positive regulation of canonical Wnt signaling pathway	21	1.51079	0.000300919	PSMD10, PSMD14, SRC, CAV1, PSMB10, PSMB9, COL1A1, ASPM, PSMA6, PSMB4, PSMB5, PSMC3, PSMD4, PSMC4, BAMBI, PSMB3, PSMD2, PSME1, PSME2, UBA52, SOX4	1197	120	16792	2.45497	0.678654	0.0218282	0.0215273
GOTERM_BP_DIRECT	GO:0006123~mitochondrial electron transport, cytochrome c to oxygen	8	0.57554	0.000310308	COX8A, COX7B, NDUFA4, COX4I2, COX6C, COX6A1, COX7C, COX6B1	1197	20	16792	5.61136	0.689839	0.0220846	0.0217801
GOTERM_BP_DIRECT	GO:0002223~stimulatory C-type lectin receptor signaling pathway	19	1.36691	0.000416502	PSMD10, PSMD14, SRC, ICAM2, PSMB10, PSMB9, RELB, PSMA6, PSMB4, PSMB5, PSMC3, PSMD4, PSMC4, PSMB3, PSMD2, PSME1, PSME2, HRAS, UBA52	1197	105	16792	2.53847	0.792241	0.0290935	0.0286924
GOTERM_BP_DIRECT	GO:0000387~spliceosomal snRNP assembly	9	0.647482	0.000555001	SNRPD2, SNRPD1, GEMIN6, SNRPE, SNRPD3, SNRPF, SNRPC, LSM4, SNRPB	1197	28	16792	4.50913	0.876812	0.038063	0.0375383
GOTERM_BP_DIRECT	GO:0097421~liver regeneration	9	0.647482	0.000719057	PCNA, RPS16, RPL32, UCP2, TYMS, RPS24, EZH2, AURKA, RPL19	1197	29	16792	4.35364	0.93368	0.0484336	0.0477659
GOTERM_BP_DIRECT	GO:0002455~humoral immune response mediated by circulating immunoglobulin	5	0.359712	0.000752591	HLA-DRB5, EXO1, ZP3, HLA-DRB1, HLA-DQB1	1197	7	16792	10.0203	0.941565	0.0498031	0.0491165
GOTERM_BP_DIRECT	GO:0031295~T cell costimulation	15	1.07914	0.00111018	HLA-DRB5, SRC, CAV1, TRAC, CD3D, DPP4, HLA-DPB1, HLA-DRA, RAC1, CD24, HLA-DQA2, HLA-DQA1, HLA-DRB1, HLA-DPA1, HLA-DQB1	1197	78	16792	2.69777	0.984853	0.0721999	0.0712046
GOTERM_BP_DIRECT	GO:0043161~proteasome-mediated ubiquitin-dependent protein catabolic process	28	2.01439	0.0012447	PSMD10, UBXN1, PSMD14, NEDD4L, BUB1B, PSMB10, ANAPC11, CDC20, PSMB4, SHARPIN, PSMB5, PSMD4, PSMB3, PSMD2, UBE2C, UBE2A, PSMB9, PSMA6, PSMC3, PSMC4, CDK1, PSME1, PSME2, RNF181, KCTD17, UBA52, RNF187, MAD2L1	1197	203	16792	1.93495	0.990886	0.0795765	0.0784794
GOTERM_BP_DIRECT	GO:0006281~DNA repair	31	2.23022	0.00134228	FEN1, PARPBP, UHRF1, NUDT1, FOXM1, RAD51AP1, RECQL4, TFPT, ALKBH2, CHAF1A, PTTG1, TRIM28, EXO1, RUVBL2, POLD1, CHEK1, RUVBL1, FANCI, NPM1, LIG1, PARP1, NSMCE1, UBE2A, UCHL5, RAD51, RAD51C, MSH2, FANCD2, UBE2T, CDK1, NABP2	1197	235	16792	1.85056	0.993695	0.083197	0.0820501
GOTERM_BP_DIRECT	GO:0046683~response to organophosphorus	4	0.28777	0.00136505	RFC3, AKR1C1, TRIM16, TYMS	1197	4	16792	14.0284	0.994215	0.083197	0.0820501
GOTERM_BP_DIRECT	GO:0006461~protein complex assembly	19	1.36691	0.00139228	CD74, GPAA1, GMNN, HMGA1, TRAF2, CAPG, LAMC1, EPRS, VIL1, CCNB1, CHAF1A, PPP2R1A, TSPAN4, CDK1, TCEB2, PPIH, SOX9, KIFAP3, MAPK3	1197	116	16792	2.29776	0.994781	0.083197	0.0820501
GOTERM_BP_DIRECT	GO:0015949~nucleobase-containing small molecule interconversion	8	0.57554	0.0014049	NME1-NME2, RRM1, DTYMK, RRM2, TXNRD1, NME2, TXN, NME1	1197	25	16792	4.48909	0.995023	0.083197	0.0820501
GOTERM_BP_DIRECT	GO:1904871~positive regulation of protein localization to Cajal body	5	0.359712	0.00142032	CCT3, CCT6A, CCT7, CCT5, CCT4	1197	8	16792	8.76775	0.995305	0.083197	0.0820501
GOTERM_BP_DIRECT	GO:0032981~mitochondrial respiratory chain complex I assembly	13	0.935252	0.00144612	NDUFB9, NDUFA8, NDUFA13, NDUFA7, NDUFB6, NDUFA12, NDUFA2, NDUFA1, NDUFC2, NDUFS8, NDUFS6, NDUFS4, NDUFAF2	1197	63	16792	2.89475	0.995741	0.083197	0.0820501
GOTERM_BP_DIRECT	GO:0032212~positive regulation of telomere maintenance via telomerase	9	0.647482	0.00145573	CCT3, CCT6A, NEK2, HNRNPA1, CCT7, CCT5, AURKB, MAPK3, CCT4	1197	32	16792	3.94549	0.995893	0.083197	0.0820501
GOTERM_BP_DIRECT	GO:0050821~protein stabilization	21	1.51079	0.0015318	CCT3, CRTAP, HSP90AB1, FKBPL, CDKN2A, TESC, TAF9, ATP1B3, PHB, ATP1B1, IFI30, CCT6A, BAG6, SMO, LAMP2, CALR, PPIB, CCT7, SOX4, CCT5, CCT4	1197	136	16792	2.16615	0.996919	0.0862382	0.0850494
GOTERM_BP_DIRECT	GO:0060337~type I interferon signaling pathway	13	0.935252	0.00166668	HLA-H, STAT1, HLA-B, IFI6, HLA-C, ISG15, HLA-A, IFI35, HLA-F, ISG20, IFI27, IRF6, GBP2	1197	64	16792	2.84952	0.998149	0.0924518	0.0911772
GOTERM_BP_DIRECT	GO:0000245~spliceosomal complex assembly	8	0.57554	0.0018057	PRPF6, SNRPD2, SNRPD1, GEMIN6, SNRPE, SNRPD3, CRNKL1, LSM4	1197	26	16792	4.31643	0.998905	0.0987116	0.0973508
GOTERM_BP_DIRECT	GO:0006626~protein targeting to mitochondrion	9	0.647482	0.00221312	TOMM40, MTX1, TIMM9, TOMM7, TIMM17B, TIMM10, TOMM20, TOMM22, SLC25A6	1197	34	16792	3.7134	0.999765	0.119256	0.117612
GOTERM_BP_DIRECT	GO:0045740~positive regulation of DNA replication	10	0.719424	0.00239455	NPM1, PCNA, SHC1, PDGFB, CDK1, PDGFA, CACYBP, RAC1, CALR, HRAS	1197	42	16792	3.3401	0.999882	0.126405	0.124662
GOTERM_BP_DIRECT	GO:0002480~antigen processing and presentation of exogenous peptide antigen via MHC class I, TAP-independent	5	0.359712	0.00241282	HLA-H, HLA-B, HLA-C, HLA-A, HLA-F	1197	9	16792	7.79356	0.99989	0.126405	0.124662
GOTERM_BP_DIRECT	GO:0022617~extracellular matrix disassembly	14	1.00719	0.00257868	GSN, LAMA3, CAPG, LAMC1, HSPG2, MMP9, CTSS, MMP11, MMP14, ADAM15, CAPNS1, BSG, SPP1, CAPN2	1197	76	16792	2.58418	0.999941	0.133244	0.131407
GOTERM_BP_DIRECT	GO:0031648~protein destabilization	9	0.647482	0.00269264	GSN, TMEM147, CDKN2A, PRKDC, SRC, PLK1, DERL1, CTSH, NOMO2	1197	35	16792	3.6073	0.999962	0.137252	0.13536
GOTERM_BP_DIRECT	GO:0042776~mitochondrial ATP synthesis coupled proton transport	7	0.503597	0.00275975	ATP5E, CYC1, ATP5H, ATP5G2, ATP5G1, ATP5L, ATP5J2	1197	21	16792	4.67613	0.99997	0.138797	0.136884
GOTERM_BP_DIRECT	GO:0048013~ephrin receptor signaling pathway	15	1.07914	0.00289598	PSENEN, SRC, SDC2, ARPC1B, ARPC1A, PSEN2, ARPC5, EFNA4, MMP9, RHOA, PTK2, NCSTN, ARPC3, RAC1, HRAS	1197	86	16792	2.44681	0.999982	0.143732	0.141751
GOTERM_BP_DIRECT	GO:0051726~regulation of cell cycle	19	1.36691	0.00296982	BEX2, SRC, PLK1, PKMYT1, FOXM1, CDC25C, CCNB2, BOP1, CENPF, CCNB1, KIAA0101, RBBP4, CCNE1, PES1, TRNP1, MYBL2, CLIC1, DTL, PRR11	1197	124	16792	2.14951	0.999987	0.145483	0.143477
GOTERM_BP_DIRECT	GO:0002503~peptide antigen assembly with MHC class II protein complex	4	0.28777	0.00323143	HLA-DMA, HLA-DMB, HLA-DRA, HLA-DRB1	1197	5	16792	11.2227	0.999995	0.153216	0.151104
GOTERM_BP_DIRECT	GO:0045040~protein import into mitochondrial outer membrane	4	0.28777	0.00323143	SAMM50, HSPA4, TOMM7, TOMM22	1197	5	16792	11.2227	0.999995	0.153216	0.151104
GOTERM_BP_DIRECT	GO:0007017~microtubule-based process	9	0.647482	0.00324954	TUBA1C, TUBA1B, TUBB2A, TUBA1A, DCTN2, VBP1, TUBB, KIFAP3, DYNLL1	1197	36	16792	3.5071	0.999995	0.153216	0.151104
GOTERM_BP_DIRECT	GO:0032508~DNA duplex unwinding	10	0.719424	0.00334948	RECQL4, GINS1, GINS2, XRCC6, CDC45, DHX9, RUVBL2, RUVBL1, MCM3, MCM5	1197	44	16792	3.18827	0.999997	0.155978	0.153828
GOTERM_BP_DIRECT	GO:0006915~apoptotic process	59	4.2446	0.00343509	CSE1L, PDCD5, APIP, BUB1B, NUDT2, DDX41, PYCARD, GJA1, PPP2R1A, PEG10, PEA15, FAM3B, CTSH, PHLDA2, CTSC, CTNNBL1, HTATIP2, DAXX, MAP1S, RIPK2, DAPK2, CKAP2, DYNLL1, TRAIP, MELK, BRMS1, ADAM15, DAD1, PTRH2, TAX1BP1, BIRC5, SQSTM1, TNFRSF21, ITGB3BP, DAP3, SLC25A6, MCM2, PSMD10, BEX2, ECSCR, BCL2L12, TFPT, PRDX5, PUF60, RAD21, EMC4, POLR2G, BUB1, MAPK3, CADM1, CDKN2A, STAT1, VIL1, AIMP2, PDCL3, TPX…	1197	567	16792	1.45975	0.999998	0.158014	0.155836
GOTERM_BP_DIRECT	GO:0006754~ATP biosynthetic process	8	0.57554	0.00355183	PKM, ATP5E, ATP5H, ALDOA, ATP5G2, ATP5G1, ATP5L, ATP5J2	1197	29	16792	3.8699	0.999999	0.161416	0.159191
GOTERM_BP_DIRECT	GO:0030855~epithelial cell differentiation	13	0.935252	0.00364371	FN3K, CBR1, PCNA, AKR1C1, AKR1C2, RPSA, DNPH1, VIL1, LGALS3, COL4A1, CDK1, TPP1, TAGLN2	1197	70	16792	2.60528	0.999999	0.16362	0.161364
GOTERM_BP_DIRECT	GO:0061077~chaperone-mediated protein folding	9	0.647482	0.00389185	FKBP11, FKBP1A, TTC9, CRTAP, FKBPL, CANX, FKBP9, CALR, PPIB	1197	37	16792	3.41231	1	0.172263	0.169888
GOTERM_BP_DIRECT	GO:0006687~glycosphingolipid metabolic process	10	0.719424	0.00392753	CTSA, GM2A, GLB1, HEXB, HEXA, GBA, NEU1, BAX, GLA, ARSE	1197	45	16792	3.11742	1	0.172263	0.169888
GOTERM_BP_DIRECT	GO:0006977~DNA damage response, signal transduction by p53 class mediator resulting in cell cycle arrest	12	0.863309	0.00401622	NPM1, CCNB1, PCNA, RGCC, CDK1, E2F1, BAX, SFN, CDC25C, UBA52, SOX4, AURKA	1197	62	16792	2.71518	1	0.174129	0.171728
GOTERM_BP_DIRECT	GO:0090280~positive regulation of calcium ion import	6	0.431655	0.00408914	PDGFRB, LGALS3, PDGFB, CASK, STC1, ZP3	1197	16	16792	5.26065	1	0.175275	0.172859
GOTERM_BP_DIRECT	GO:0007052~mitotic spindle organization	8	0.57554	0.00435283	DYNC1H1, CCNB1, DCTN2, STMN1, NDC80, RAN, AURKA, SPC25	1197	30	16792	3.74091	1	0.184482	0.181938
GOTERM_BP_DIRECT	GO:0001731~formation of translation preinitiation complex	7	0.503597	0.00454189	EIF3M, EIF3K, EIF3CL, EIF3H, EIF2D, EIF3E, EIF3D	1197	23	16792	4.26951	1	0.190356	0.187731
GOTERM_BP_DIRECT	GO:0001525~angiogenesis	28	2.01439	0.00476139	RAMP2, COL15A1, PLXND1, SHC1, ECSCR, PDGFA, THY1, APOLD1, DLL4, ESM1, SOX18, GJA5, HTATIP2, TNFRSF12A, ANXA2, MCAM, CAV1, HSPG2, PTK2, PDCL3, MMP14, EMCN, COL4A2, ADAM15, ADM2, PECAM1, TGFBI, RAMP1	1197	223	16792	1.76141	1	0.197362	0.194641
GOTERM_BP_DIRECT	GO:0006890~retrograde vesicle-mediated transport, Golgi to ER	14	1.00719	0.00507669	ARF3, COPA, TMED9, GOLPH3L, KIF23, COPZ1, RACGAP1, KIF4A, LMAN2, TMED3, COPG2, KIF2C, KDELR3, KIFAP3	1197	82	16792	2.39509	1	0.208144	0.205275
GOTERM_BP_DIRECT	GO:0042632~cholesterol homeostasis	12	0.863309	0.00516038	FABP4, NPC2, APOC2, CAV1, ACSM1, AKR1C1, ALMS1, APOA2, TMEM97, APOE, CD24, CYP7A1	1197	64	16792	2.63033	1	0.209301	0.206415
GOTERM_BP_DIRECT	GO:0006297~nucleotide-excision repair, DNA gap filling	7	0.503597	0.00569684	RFC3, RFC4, PCNA, LIG1, POLD1, XRCC1, UBA52	1197	24	16792	4.09162	1	0.226194	0.223076
GOTERM_BP_DIRECT	GO:0071353~cellular response to interleukin-4	7	0.503597	0.00569684	TUBA1B, HSP90AB1, FASN, IMPDH2, LEF1, RPLP0, MCM2	1197	24	16792	4.09162	1	0.226194	0.223076
GOTERM_BP_DIRECT	GO:0007042~lysosomal lumen acidification	4	0.28777	0.006121	CLN3, SNAPIN, PPT1, CLN6	1197	6	16792	9.35227	1	0.240504	0.237189
GOTERM_BP_DIRECT	GO:0030198~extracellular matrix organization	25	1.79856	0.00652513	SPARC, OLFML2B, ITGB4, LAMA4, LAMA3, PDGFB, ICAM2, PDGFA, FBLN1, LAMC1, OLFML2A, BSG, SPP1, SOX9, VWF, HSPG2, PTK2, COL1A1, CCDC80, COL1A2, COL4A2, COL4A1, PECAM1, ITGA6, TGFBI	1197	196	16792	1.78934	1	0.25374	0.250242
GOTERM_BP_DIRECT	GO:0070125~mitochondrial translational elongation	14	1.00719	0.00690615	MRPS17, MRPS16, MRPS23, MRPL17, MRPS21, MRPL14, MRPL47, MRPL15, MRPL13, MRPL24, MRPL21, MRPL55, MRPL9, DAP3	1197	85	16792	2.31056	1	0.265593	0.261932
GOTERM_BP_DIRECT	GO:0042273~ribosomal large subunit biogenesis	7	0.503597	0.00705219	RPL5, PES1, RPL14, RRS1, RPL35A, RPL26L1, RPL7	1197	25	16792	3.92795	1	0.265593	0.261932
GOTERM_BP_DIRECT	GO:0071901~negative regulation of protein serine/threonine kinase activity	6	0.431655	0.00711977	PYCARD, CDKN2B, H2AFY, DTNBP1, HSPB1, SFN	1197	18	16792	4.67613	1	0.265593	0.261932
GOTERM_BP_DIRECT	GO:0006414~translational elongation	6	0.431655	0.00711977	EEF1G, EEF1A1P5, EEF1D, RPLP1, EEF1A2, RPLP2	1197	18	16792	4.67613	1	0.265593	0.261932
GOTERM_BP_DIRECT	GO:0016236~macroautophagy	13	0.935252	0.007182	TOMM40, DYNLL1, TOMM20, TOMM22, CLN3, RRAGD, TOMM7, LAMTOR2, LAMTOR4, SQSTM1, UBA52, OPTN, TOMM6	1197	76	16792	2.3996	1	0.265593	0.261932
GOTERM_BP_DIRECT	GO:0006464~cellular protein modification process	16	1.15108	0.00737153	RPN2, PRKDC, RPN1, NEDD8, WDYHV1, PLOD1, LOXL2, UBL5, UBE2S, CPE, MAN2B1, SAE1, UBA52, LCMT1, TGM3, UBE2M	1197	105	16792	2.13766	1	0.269956	0.266234
GOTERM_BP_DIRECT	GO:0070126~mitochondrial translational termination	14	1.00719	0.00762029	MRPS17, MRPS16, MRPS23, MRPL17, MRPS21, MRPL14, MRPL47, MRPL15, MRPL13, MRPL24, MRPL21, MRPL55, MRPL9, DAP3	1197	86	16792	2.28369	1	0.276382	0.272572
GOTERM_BP_DIRECT	GO:0010458~exit from mitosis	5	0.359712	0.00797562	UBE2C, UBE2S, CHMP2A, CHMP4B, RPL24	1197	12	16792	5.84517	1	0.281159	0.277283
GOTERM_BP_DIRECT	GO:0031581~hemidesmosome assembly	5	0.359712	0.00797562	CD151, ITGB4, LAMA3, ITGA6, LAMC1	1197	12	16792	5.84517	1	0.281159	0.277283
GOTERM_BP_DIRECT	GO:0060416~response to growth hormone	5	0.359712	0.00797562	NME1-NME2, RBBP4, NME2, CACYBP, TRIM16	1197	12	16792	5.84517	1	0.281159	0.277283
GOTERM_BP_DIRECT	GO:0006259~DNA metabolic process	7	0.503597	0.00862613	LIG1, DNASE2, TK1, MKI67, KPNA2, RAN, NME1	1197	26	16792	3.77688	1	0.297439	0.293339
GOTERM_BP_DIRECT	GO:0071897~DNA biosynthetic process	7	0.503597	0.00862613	PRIM2, POLA2, CENPF, LIG1, TK1, PHB, TYMS	1197	26	16792	3.77688	1	0.297439	0.293339
GOTERM_BP_DIRECT	GO:0007566~embryo implantation	9	0.647482	0.00868171	UBE2Q1, TRIM28, BSG, H3F3A, SPP1, STC1, FBLN1, RPL29, MMP9	1197	42	16792	3.00609	1	0.297439	0.293339
GOTERM_BP_DIRECT	GO:0016925~protein sumoylation	17	1.22302	0.00875285	TOP2A, CBX8, PCNA, PARP1, CDKN2A, CETN2, NSMCE2, NSMCE1, CDCA8, AURKB, TRIM28, RAD21, TPR, SUMO2, BIRC5, SAE1, NUP37	1197	117	16792	2.03832	1	0.297439	0.293339
GOTERM_BP_DIRECT	GO:0042098~T cell proliferation	6	0.431655	0.00910527	FKBP1A, NCSTN, CD151, RIPK2, TNFRSF4, PSMB10	1197	19	16792	4.43002	1	0.306653	0.302425
GOTERM_BP_DIRECT	GO:0000413~protein peptidyl-prolyl isomerization	9	0.647482	0.0100169	FKBP11, FKBP1A, TTC9, FKBPL, PPIH, FKBP9, PPIB, PPIA, PPIC	1197	43	16792	2.93618	1	0.330377	0.325823
GOTERM_BP_DIRECT	GO:0051988~regulation of attachment of spindle microtubules to kinetochore	4	0.28777	0.0101473	RACGAP1, NEK2, ECT2, KNSTRN	1197	7	16792	8.01623	1	0.330377	0.325823
GOTERM_BP_DIRECT	GO:2000394~positive regulation of lamellipodium morphogenesis	4	0.28777	0.0101473	VIL1, SRC, ENPP2, CORO1B	1197	7	16792	8.01623	1	0.330377	0.325823
GOTERM_BP_DIRECT	GO:0043066~negative regulation of apoptotic process	47	3.38129	0.0101998	PSMD10, PRKDC, SRC, TAF9, LEF1, APIP, PSEN2, HSPB1, AATF, AURKA, NME1-NME2, BAG6, CLN3, PRDX5, IRAK1, CFL1, UCP2, CTSH, SOX9, KIFAP3, HTATIP2, PDGFRB, NQO1, CD74, NPM1, RIPK2, PLK1, RPS6, NME2, PA2G4, MMP9, YWHAZ, PTK2, HIGD2A, HAX1, SMO, DAD1, DDAH2, CLDN7, ALMS1, CDK1, PPT1, TAX1BP1, BIRC5, UBA52, SQSTM1, MAD2L1	1197	455	16792	1.44909	1	0.330377	0.325823
GOTERM_BP_DIRECT	GO:0006334~nucleosome assembly	17	1.22302	0.0102477	NPM1, DAXX, H2AFY, H2AFX, H3F3A, HIST1H2BK, HMGB2, NAP1L1, H2BFS, CENPA, HIST2H4A, H1F0, SOX9, SMYD3, MCM2, ASF1B, HIST1H1C	1197	119	16792	2.00406	1	0.330377	0.325823
GOTERM_BP_DIRECT	GO:0090383~phagosome acidification	7	0.503597	0.0104365	ATP6V0B, ATP6V0E1, ATP6V1H, ATP6V1E1, ATP6V1D, ATP6V1C1, ATP6V1F	1197	27	16792	3.63699	1	0.333615	0.329016
GOTERM_BP_DIRECT	GO:0033572~transferrin transport	8	0.57554	0.0105412	ATP6V0B, ATP6V0E1, ATP6AP1, ATP6V1H, ATP6V1E1, ATP6V1D, ATP6V1C1, ATP6V1F	1197	35	16792	3.20649	1	0.334131	0.329525
GOTERM_BP_DIRECT	GO:0010952~positive regulation of peptidase activity	5	0.359712	0.0108794	MMP14, NDUFA13, CAV1, CTSH, FBLN1	1197	13	16792	5.39554	1	0.341977	0.337263
GOTERM_BP_DIRECT	GO:0007094~mitotic spindle assembly checkpoint	6	0.431655	0.0114417	CENPF, PLK1, TPR, BUB1B, BUB1, MAD2L1	1197	20	16792	4.20852	1	0.352621	0.347759
GOTERM_BP_DIRECT	GO:0007077~mitotic nuclear envelope disassembly	9	0.647482	0.0114985	CCNB2, CCNB1, LMNA, PLK1, TPR, CDK1, VRK1, BANF1, NUP37	1197	44	16792	2.86945	1	0.352621	0.347759
GOTERM_BP_DIRECT	GO:0016241~regulation of macroautophagy	9	0.647482	0.0114985	ATP6V0B, ATP6V0E1, CAPNS1, CDK5, GBA, ATP6V1H, ATP6V1E1, ATP6V1D, ATP6V1C1	1197	44	16792	2.86945	1	0.352621	0.347759
GOTERM_BP_DIRECT	GO:0090090~negative regulation of canonical Wnt signaling pathway	21	1.51079	0.0120204	PSMD10, PSMD14, CAV1, LEF1, PSMB10, PSMB9, PSMA6, PSMB4, PSMB5, PSMC3, PSMD4, PSMC4, PSMB3, PSMD2, PSME1, GPC3, PSME2, SOX9, APOE, UBA52, CTHRC1	1197	163	16792	1.80734	1	0.365652	0.360612
GOTERM_BP_DIRECT	GO:0042769~DNA damage response, detection of DNA damage	8	0.57554	0.0123013	RFC3, RFC4, PCNA, PARP1, POLD1, DTL, UBA52, SOX4	1197	36	16792	3.11742	1	0.368258	0.363182
GOTERM_BP_DIRECT	GO:0019985~translesion synthesis	8	0.57554	0.0123013	RFC3, RFC4, PCNA, KIAA0101, POLD1, ISG15, DTL, UBA52	1197	36	16792	3.11742	1	0.368258	0.363182
GOTERM_BP_DIRECT	GO:0050900~leukocyte migration	17	1.22302	0.0128606	CD74, SHC1, SRC, CAV1, ATP1B3, PIK3R2, ATP1B1, MMP9, COL1A1, COL1A2, PODXL, BSG, PECAM1, ITGA6, HRAS, PPIA, CD34	1197	122	16792	1.95478	1	0.381971	0.376705
GOTERM_BP_DIRECT	GO:0031954~positive regulation of protein autophosphorylation	6	0.431655	0.0141548	RAP2A, GPNMB, SRC, PDGFB, PDGFA, CALM3	1197	21	16792	4.00812	1	0.402962	0.397407
GOTERM_BP_DIRECT	GO:0000027~ribosomal large subunit assembly	6	0.431655	0.0141548	RPL5, RPL12, RPL24, BRIX1, RPL23A, RPL6	1197	21	16792	4.00812	1	0.402962	0.397407
GOTERM_BP_DIRECT	GO:0007080~mitotic metaphase plate congression	8	0.57554	0.0142635	CCNB1, KIFC1, CDCA5, CHMP2A, RRS1, CHMP4B, CDCA8, KIF2C	1197	37	16792	3.03317	1	0.402962	0.397407
GOTERM_BP_DIRECT	GO:0002486~antigen processing and presentation of endogenous peptide antigen via MHC class I via ER pathway, TAP-independent	3	0.215827	0.014486	HLA-B, HLA-C, HLA-A	1197	3	16792	14.0284	1	0.402962	0.397407
GOTERM_BP_DIRECT	GO:0010643~cell communication by chemical coupling	3	0.215827	0.014486	GJA1, GJA5, DBN1	1197	3	16792	14.0284	1	0.402962	0.397407
GOTERM_BP_DIRECT	GO:0035793~positive regulation of metanephric mesenchymal cell migration by platelet-derived growth factor receptor-beta signaling pathway	3	0.215827	0.014486	PDGFRB, PDGFB, PDGFA	1197	3	16792	14.0284	1	0.402962	0.397407
GOTERM_BP_DIRECT	GO:0006369~termination of RNA polymerase II transcription	11	0.791367	0.0144872	RBM8A, CPSF3, ALYREF, MAZ, CSTF2, THOC3, SNRPE, SNRPD3, SNRPF, THOC7, SNRPB	1197	64	16792	2.41113	1	0.402962	0.397407
GOTERM_BP_DIRECT	GO:0030574~collagen catabolic process	11	0.791367	0.0144872	COL1A1, MMP11, MMP14, COL15A1, COL1A2, COL4A2, ADAM15, COL4A1, CTSD, MMP9, CTSS	1197	64	16792	2.41113	1	0.402962	0.397407
GOTERM_BP_DIRECT	GO:1901796~regulation of signal transduction by p53 class mediator	17	1.22302	0.0148737	RMI2, RFC3, RFC4, EHMT2, TAF9, AURKB, AURKA, TPX2, RBBP4, CDK5, EXO1, CSNK2B, CHEK1, SMYD2, TP53BP2, UBA52, RHNO1	1197	124	16792	1.92325	1	0.402962	0.397407
GOTERM_BP_DIRECT	GO:0006283~transcription-coupled nucleotide-excision repair	12	0.863309	0.0152049	COPS6, RFC3, RFC4, PCNA, LIG1, POLD1, XRCC1, POLR2G, UBA52, POLR2K, POLR2L, HMGN1	1197	74	16792	2.27488	1	0.402962	0.397407
GOTERM_BP_DIRECT	GO:0000724~double-strand break repair via homologous recombination	12	0.863309	0.0152049	RAD51AP1, FEN1, RAD51, RAD51C, PSMD14, PARP1, SHFM1, NSMCE2, H2AFX, NSMCE1, NABP2, XRCC1	1197	74	16792	2.27488	1	0.402962	0.397407
GOTERM_BP_DIRECT	GO:0042987~amyloid precursor protein catabolic process	4	0.28777	0.0153835	PSENEN, CLN3, NCSTN, PSEN2	1197	8	16792	7.0142	1	0.402962	0.397407
GOTERM_BP_DIRECT	GO:0051256~mitotic spindle midzone assembly	4	0.28777	0.0153835	RACGAP1, KIF4A, KIF23, AURKB	1197	8	16792	7.0142	1	0.402962	0.397407
GOTERM_BP_DIRECT	GO:0044598~doxorubicin metabolic process	4	0.28777	0.0153835	AKR1B10, AKR1C1, AKR1C3, AKR1C2	1197	8	16792	7.0142	1	0.402962	0.397407
GOTERM_BP_DIRECT	GO:0075713~establishment of integrated proviral latency	4	0.28777	0.0153835	XRCC6, HMGA1, BANF1, PPIA	1197	8	16792	7.0142	1	0.402962	0.397407
GOTERM_BP_DIRECT	GO:0051983~regulation of chromosome segregation	4	0.28777	0.0153835	KIF2C, MKI67, BUB1, AURKB	1197	8	16792	7.0142	1	0.402962	0.397407
GOTERM_BP_DIRECT	GO:0044597~daunorubicin metabolic process	4	0.28777	0.0153835	AKR1B10, AKR1C1, AKR1C3, AKR1C2	1197	8	16792	7.0142	1	0.402962	0.397407
GOTERM_BP_DIRECT	GO:0006695~cholesterol biosynthetic process	8	0.57554	0.0164393	FDPS, SQLE, ACLY, ARV1, G6PD, GGPS1, PMVK, TM7SF2	1197	38	16792	2.95335	1	0.427649	0.421753
GOTERM_BP_DIRECT	GO:0032435~negative regulation of proteasomal ubiquitin-dependent protein catabolic process	6	0.431655	0.0172682	BAG6, UBXN1, HSP90AB1, TAF9, PBK, FHIT	1197	22	16792	3.82593	1	0.446135	0.439985
GOTERM_BP_DIRECT	GO:0007131~reciprocal meiotic recombination	7	0.503597	0.0174557	KLHDC3, RAD51, RAD51C, MSH2, RAD21, MND1, TRIP13	1197	30	16792	3.27329	1	0.447911	0.441736
GOTERM_BP_DIRECT	GO:0006302~double-strand break repair	11	0.791367	0.0177619	RECQL4, FEN1, MSH2, LIG1, PARP1, PRKDC, CDCA5, RAD21, H2AFX, MND1, TRIP13	1197	66	16792	2.33807	1	0.452688	0.446448
GOTERM_BP_DIRECT	GO:0000079~regulation of cyclin-dependent protein serine/threonine kinase activity	8	0.57554	0.0188397	CCNA2, CDKN2B, CDKN2C, SFN, CDC6, PKMYT1, CDC25C, CDKN3	1197	39	16792	2.87762	1	0.476935	0.47036
GOTERM_BP_DIRECT	GO:0000165~MAPK cascade	29	2.08633	0.0205645	PSMD10, PLVAP, PSMD14, SHC1, PDGFB, PDGFA, PSMB10, PSMB4, PSMB5, PSMD4, PSMB3, PSMD2, PEA15, HRAS, MAPK3, PDGFRB, CAV1, DUSP9, PTK2, PSMB9, PSMA6, PSMC3, PSMC4, IL3RA, PSME1, PSME2, LAMTOR2, CALM3, UBA52	1197	262	16792	1.55276	1	0.512355	0.505292
GOTERM_BP_DIRECT	GO:0051439~regulation of ubiquitin-protein ligase activity involved in mitotic cell cycle	6	0.431655	0.0208033	CDC20, CCNB1, UBE2C, PLK1, CDK1, ANAPC11	1197	23	16792	3.65958	1	0.512355	0.505292
GOTERM_BP_DIRECT	GO:0071398~cellular response to fatty acid	6	0.431655	0.0208033	NME1-NME2, CCNB1, SRC, E2F1, NME2, NME1	1197	23	16792	3.65958	1	0.512355	0.505292
GOTERM_BP_DIRECT	GO:0015992~proton transport	9	0.647482	0.0214077	ATP6V0B, ATP6V0E1, ATP6AP1, UCP2, ATP6V1E1, ATP6V1D, ATP6V1C1, ATP6V1F, ATP5J2	1197	49	16792	2.57665	1	0.512355	0.505292
GOTERM_BP_DIRECT	GO:0018279~protein N-linked glycosylation via asparagine	8	0.57554	0.0214752	DPM3, RPN2, DAD1, RPN1, STT3A, UGGT1, NUDT14, DDOST	1197	40	16792	2.80568	1	0.512355	0.505292
GOTERM_BP_DIRECT	GO:0030335~positive regulation of cell migration	22	1.58273	0.0217463	PDGFRB, MCAM, ARHGEF39, LEF1, PDGFB, SEMA3G, PDGFA, SEMA3F, ACTN4, PTK2, VIL1, FAM83H, COL1A1, MMP14, GPNMB, PODXL, PLAU, CTSH, CDH13, ITGA6, MAPRE1, HRAS	1197	184	16792	1.67731	1	0.512355	0.505292
GOTERM_BP_DIRECT	GO:0031110~regulation of microtubule polymerization or depolymerization	4	0.28777	0.0218688	STMN1, SKA3, SKA1, SKA2	1197	9	16792	6.23485	1	0.512355	0.505292
GOTERM_BP_DIRECT	GO:1904668~positive regulation of ubiquitin protein ligase activity	4	0.28777	0.0218688	CDC20, UBE2C, UBE2S, PLK1	1197	9	16792	6.23485	1	0.512355	0.505292
GOTERM_BP_DIRECT	GO:0071223~cellular response to lipoteichoic acid	4	0.28777	0.0218688	CCL20, RIPK2, TREM2, CD36	1197	9	16792	6.23485	1	0.512355	0.505292
GOTERM_BP_DIRECT	GO:0006220~pyrimidine nucleotide metabolic process	4	0.28777	0.0218688	NME1-NME2, NME2, DCK, NME1	1197	9	16792	6.23485	1	0.512355	0.505292
GOTERM_BP_DIRECT	GO:1904851~positive regulation of establishment of protein localization to telomere	4	0.28777	0.0218688	CCT6A, CCT7, CCT5, CCT4	1197	9	16792	6.23485	1	0.512355	0.505292
GOTERM_BP_DIRECT	GO:0042448~progesterone metabolic process	4	0.28777	0.0218688	AKR1C1, AKR1C3, AKR1C2, AFP	1197	9	16792	6.23485	1	0.512355	0.505292
GOTERM_BP_DIRECT	GO:0036498~IRE1-mediated unfolded protein response	10	0.719424	0.0229118	KLHDC3, SHC1, ASNA1, SEC61G, LMNA, DNAJB11, SSR1, TPP1, KDELR3, PDIA6	1197	59	16792	2.3777	1	0.533476	0.526122
GOTERM_BP_DIRECT	GO:0042274~ribosomal small subunit biogenesis	5	0.359712	0.0233467	RPS16, RPS7, RPS19, RPS6, RPS24	1197	16	16792	4.38388	1	0.536974	0.529572
GOTERM_BP_DIRECT	GO:0007220~Notch receptor processing	5	0.359712	0.0233467	DLL4, PSENEN, NOTCH3, NCSTN, PSEN2	1197	16	16792	4.38388	1	0.536974	0.529572
GOTERM_BP_DIRECT	GO:0030163~protein catabolic process	8	0.57554	0.0243557	CLN3, PSMC3, PSMC4, PPT1, TPP1, TRAF2, CTSD, CLN6	1197	41	16792	2.73725	1	0.556786	0.54911
GOTERM_BP_DIRECT	GO:0045737~positive regulation of cyclin-dependent protein serine/threonine kinase activity	6	0.431655	0.0247787	PSMD10, SRC, PDGFB, CKS2, CDC6, CKS1B	1197	24	16792	3.5071	1	0.563044	0.555282
GOTERM_BP_DIRECT	GO:0031647~regulation of protein stability	11	0.791367	0.0258968	PYCARD, CTSA, DPM3, CDKN2A, LAMP2, TPR, APOA2, TOMM7, SLC51B, SOX4, AURKA	1197	70	16792	2.20446	1	0.584925	0.576862
GOTERM_BP_DIRECT	GO:0007155~cell adhesion	45	3.23741	0.0267937	FBLN7, LGALS3BP, SPON2, COL15A1, CD151, ITGB4, LAMA4, TROAP, LAMA3, ICAM2, LAMC1, THY1, AATF, THBS4, ROBO1, LOXL2, NME1-NME2, LGALS4, GPNMB, PODXL, CTNNA1, SPP1, CD36, RAC1, CD34, IL32, CGREF1, VWF, MCAM, KIAA1462, NME2, CASK, RPSA, PARVB, ATP1B1, BYSL, COL1A1, BCAM, FAT1, PECAM1, CDH13, ITGA6, TGFBI, CD24, ITGB3BP	1197	459	16792	1.37533	1	0.598467	0.590216
GOTERM_BP_DIRECT	GO:0009060~aerobic respiration	7	0.503597	0.0271759	ADSL, UQCRB, BLOC1S1, UQCR10, COX6A1, UQCRH, COX20	1197	33	16792	2.97572	1	0.598467	0.590216
GOTERM_BP_DIRECT	GO:0008380~RNA splicing	20	1.43885	0.027316	SF3B4, RBM8A, THOC3, ZCRB1, MAGOHB, LSM4, THOC7, EFTUD2, LGALS3, PRPF6, SCNM1, SNRPD2, PUF60, SNRPD1, PPP2R1A, ZMAT5, SNRPD3, SNRPF, KIAA1429, SNRPB	1197	166	16792	1.69017	1	0.598467	0.590216
GOTERM_BP_DIRECT	GO:0002762~negative regulation of myeloid leukocyte differentiation	3	0.215827	0.0276069	NME1-NME2, NME2, NME1	1197	4	16792	10.5213	1	0.598467	0.590216
GOTERM_BP_DIRECT	GO:0071395~cellular response to jasmonic acid stimulus	3	0.215827	0.0276069	AKR1C1, AKR1C3, AKR1C2	1197	4	16792	10.5213	1	0.598467	0.590216
GOTERM_BP_DIRECT	GO:0032673~regulation of interleukin-4 production	3	0.215827	0.0276069	HLA-DRB5, LGALS9, HLA-DRB1	1197	4	16792	10.5213	1	0.598467	0.590216
GOTERM_BP_DIRECT	GO:0061041~regulation of wound healing	3	0.215827	0.0276069	VIL1, TNFRSF12A, PLAU	1197	4	16792	10.5213	1	0.598467	0.590216
GOTERM_BP_DIRECT	GO:0001523~retinoid metabolic process	10	0.719424	0.0278839	AKR1B10, APOC2, AKR1C1, SDC2, ALDH1A1, APOA2, AKR1C3, GPC3, APOE, HSPG2	1197	61	16792	2.29974	1	0.601017	0.592731
GOTERM_BP_DIRECT	GO:0038095~Fc-epsilon receptor signaling pathway	21	1.51079	0.0285986	PSMD10, PSMD14, SHC1, PIK3R2, PSMB10, PSMB9, PSMA6, PSMB4, PSMB5, PSMC3, PSMD4, PSMC4, PSMB3, PSMD2, PSME1, PSME2, CALM3, RAC1, HRAS, UBA52, MAPK3	1197	178	16792	1.65504	1	0.607968	0.599587
GOTERM_BP_DIRECT	GO:0001824~blastocyst development	5	0.359712	0.0288511	PSMC3, DAD1, PSMC4, CAPN2, NEK2	1197	17	16792	4.126	1	0.607968	0.599587
GOTERM_BP_DIRECT	GO:0030150~protein import into mitochondrial matrix	5	0.359712	0.0288511	TOMM40, TOMM7, TIMM17B, TOMM20, TOMM22	1197	17	16792	4.126	1	0.607968	0.599587
GOTERM_BP_DIRECT	GO:1901216~positive regulation of neuron death	5	0.359712	0.0288511	AIMP2, DAXX, PARP1, TP53BP2, APOE	1197	17	16792	4.126	1	0.607968	0.599587
GOTERM_BP_DIRECT	GO:0001578~microtubule bundle formation	6	0.431655	0.0292103	TPPP3, MAP1S, MAP2, PRC1, PLK1, KIF20A	1197	25	16792	3.36682	1	0.610413	0.601998
GOTERM_BP_DIRECT	GO:0016126~sterol biosynthetic process	4	0.28777	0.0296144	SQLE, CYB5R1, PMVK, TM7SF2	1197	10	16792	5.61136	1	0.610413	0.601998
GOTERM_BP_DIRECT	GO:0007084~mitotic nuclear envelope reassembly	4	0.28777	0.0296144	PPP2R1A, LMNA, VRK1, BANF1	1197	10	16792	5.61136	1	0.610413	0.601998
GOTERM_BP_DIRECT	GO:0006163~purine nucleotide metabolic process	4	0.28777	0.0296144	NME1-NME2, NME2, FHIT, NME1	1197	10	16792	5.61136	1	0.610413	0.601998
GOTERM_BP_DIRECT	GO:0002576~platelet degranulation	14	1.00719	0.0310015	LGALS3BP, CD63, SPARC, VWF, PDGFB, PDGFA, ACTN4, F5, CYB5R1, LAMP2, PECAM1, CALM3, CD36, ALDOA	1197	103	16792	1.90677	1	0.635531	0.626769
GOTERM_BP_DIRECT	GO:0045727~positive regulation of translation	9	0.647482	0.0328177	RPS4X, RBM3, NPM1, QARS, EIF6, CDK4, PABPC1, SOX4, MAPK3	1197	53	16792	2.38218	1	0.669127	0.659903
GOTERM_BP_DIRECT	GO:0001649~osteoblast differentiation	14	1.00719	0.0332128	DHX9, ALYREF, LEF1, H3F3A, PHB, SND1, COL1A1, FBL, GJA1, SMO, GPNMB, FASN, SPP1, RPS11	1197	104	16792	1.88844	1	0.67354	0.664255
GOTERM_BP_DIRECT	GO:0008584~male gonad development	13	0.935252	0.0345153	RRM1, TESC, H3F3A, AKR1C3, NUDT1, HMGB2, MEA1, ASPM, MMP14, ADAM15, MSH2, CTNNA1, SOX9	1197	94	16792	1.9401	1	0.696212	0.686614
GOTERM_BP_DIRECT	GO:0050870~positive regulation of T cell activation	5	0.359712	0.03506	PYCARD, HLA-DPB1, TRAF2, THY1, HLA-DPA1	1197	18	16792	3.89678	1	0.697635	0.688018
GOTERM_BP_DIRECT	GO:0055114~oxidation-reduction process	55	3.95683	0.0350797	SRXN1, COX4I2, PLOD3, LOXL4, TXNDC12, PLOD1, IFI30, LOXL2, TM7SF2, DHFRP1, FTH1, SH3BGRL3, HTATIP2, PDIA3, CBR1, G6PD, C1ORF43, C15ORF48, ALDH3A1, ASPH, ALDH1A1, BLVRA, UQCRB, NDUFA4L2, TXN, CYP7A1, UQCRH, FOXRED2, CYB5R1, PRDX5, MTHFD1L, VAT1, NQO1, NDUFA8, RRM1, RRM2, SMOX, TXNRD1, AKR1C1, SRD5A3, AKR1C3, OSGIN1, PYCR1, AKR1C2, PYCR2, HIGD2A, SQLE, DHRS7, AKR1B10, TP53I3, P4HA2, SCD, FASN, IMPD…	1197	592	16792	1.30331	1	0.697635	0.688018
GOTERM_BP_DIRECT	GO:0006298~mismatch repair	7	0.503597	0.0353256	RNASEH2A, PCNA, MSH2, LIG1, EXO1, POLD1, PMS2P1	1197	35	16792	2.80568	1	0.697635	0.688018
GOTERM_BP_DIRECT	GO:0000731~DNA synthesis involved in DNA repair	7	0.503597	0.0353256	RAD51AP1, RMI2, RFC3, RAD51, RAD51C, EXO1, POLD1	1197	35	16792	2.80568	1	0.697635	0.688018
GOTERM_BP_DIRECT	GO:0030334~regulation of cell migration	11	0.791367	0.0364036	PLXND1, CDK5, LAMA4, LMNA, LAMA3, ENPP2, PECAM1, RAC1, THY1, PHLDA2, RHOA	1197	74	16792	2.0853	1	0.715179	0.70532
GOTERM_BP_DIRECT	GO:0043123~positive regulation of I-kappaB kinase/NF-kappaB signaling	19	1.36691	0.0379982	SLC35B2, CANT1, RIPK2, SECTM1, RHOC, RHOA, FKBP1A, TMEM101, GJA1, SHARPIN, IRAK1, EEF1D, UBD, S100A13, S100A4, CD36, LGALS9, ECT2, UBA52	1197	161	16792	1.65553	1	0.742638	0.732401
GOTERM_BP_DIRECT	GO:0009313~oligosaccharide catabolic process	4	0.28777	0.0386081	GM2A, HEXB, NEU1, MAN2B1	1197	11	16792	5.10124	1	0.74468	0.734414
GOTERM_BP_DIRECT	GO:0033628~regulation of cell adhesion mediated by integrin	4	0.28777	0.0386081	PLAU, TESC, ITGB1BP1, PTK2	1197	11	16792	5.10124	1	0.74468	0.734414
GOTERM_BP_DIRECT	GO:0000209~protein polyubiquitination	21	1.51079	0.0386949	PSMD10, PSMD14, CDKN2A, NEDD4L, UBE2A, PSMB10, PSMB9, PSMA6, PSMB4, PSMB5, PSMC3, PSMD4, RUSC1, PSMC4, PSMB3, PSMD2, PSME1, RNF181, PSME2, UBA52, DTL	1197	184	16792	1.60107	1	0.74468	0.734414
GOTERM_BP_DIRECT	GO:0090502~RNA phosphodiester bond hydrolysis, endonucleolytic	9	0.647482	0.0398369	FEN1, RNASEH2A, EXO1, TSEN15, RNASET2, CPSF3, RPP40, RPP21, RNASE1	1197	55	16792	2.29556	1	0.760696	0.75021
GOTERM_BP_DIRECT	GO:0006446~regulation of translational initiation	7	0.503597	0.0399305	EIF3M, EIF3K, HSPB1, EIF3CL, EIF3H, EIF3E, EIF3D	1197	36	16792	2.72775	1	0.760696	0.75021
GOTERM_BP_DIRECT	GO:0000028~ribosomal small subunit assembly	5	0.359712	0.0419813	RPS14, RPS27, RPS19, RPSA, RPS10	1197	19	16792	3.69169	1	0.791767	0.780852
GOTERM_BP_DIRECT	GO:0070987~error-free translesion synthesis	5	0.359712	0.0419813	UFD1L, RFC3, RFC4, PCNA, UBA52	1197	19	16792	3.69169	1	0.791767	0.780852
GOTERM_BP_DIRECT	GO:0016197~endosomal transport	10	0.719424	0.0435186	BLOC1S1, ALMS1, KIAA0196, CHMP2A, CHMP4B, DPY30, SNF8, SQSTM1, UBA52, VPS28	1197	66	16792	2.12552	1	0.803055	0.791985
GOTERM_BP_DIRECT	GO:0045039~protein import into mitochondrial inner membrane	3	0.215827	0.0438572	NDUFA13, TIMM9, TIMM10	1197	5	16792	8.41704	1	0.803055	0.791985
GOTERM_BP_DIRECT	GO:0019060~intracellular transport of viral protein in host cell	3	0.215827	0.0438572	DERL1, TAP2, TAP1	1197	5	16792	8.41704	1	0.803055	0.791985
GOTERM_BP_DIRECT	GO:0031325~positive regulation of cellular metabolic process	3	0.215827	0.0438572	ACLY, FASN, AGPAT1	1197	5	16792	8.41704	1	0.803055	0.791985
GOTERM_BP_DIRECT	GO:0002381~immunoglobulin production involved in immunoglobulin mediated immune response	3	0.215827	0.0438572	HLA-DRB5, HLA-DRB1, HLA-DQB1	1197	5	16792	8.41704	1	0.803055	0.791985
GOTERM_BP_DIRECT	GO:0009157~deoxyribonucleoside monophosphate biosynthetic process	3	0.215827	0.0438572	TK1, TYMS, DCK	1197	5	16792	8.41704	1	0.803055	0.791985
GOTERM_BP_DIRECT	GO:0043388~positive regulation of DNA binding	6	0.431655	0.0453597	TRIM28, HMGB2, CALM3, TXN, MMP9, NME1	1197	28	16792	3.00609	1	0.818644	0.807359
GOTERM_BP_DIRECT	GO:0010033~response to organic substance	6	0.431655	0.0453597	SQLE, PPP2R1A, XRCC1, S100P, CRIP1, CTSC	1197	28	16792	3.00609	1	0.818644	0.807359
GOTERM_BP_DIRECT	GO:0050690~regulation of defense response to virus by virus	6	0.431655	0.0453597	ARF1, ATP6V1H, AP1S1, HLA-A, RAC1, AP1M2	1197	28	16792	3.00609	1	0.818644	0.807359
GOTERM_BP_DIRECT	GO:0032091~negative regulation of protein binding	9	0.647482	0.0477905	LRPAP1, CAV1, PDGFB, DTNBP1, BAX, ITGB1BP1, NES, AURKB, AURKA	1197	57	16792	2.21501	1	0.856488	0.844681
GOTERM_BP_DIRECT	GO:0051310~metaphase plate congression	4	0.28777	0.0488189	CENPF, KIF2C, FAM83D, NDC80	1197	12	16792	4.67613	1	0.856488	0.844681
GOTERM_BP_DIRECT	GO:0042340~keratan sulfate catabolic process	4	0.28777	0.0488189	GLB1, HEXB, HEXA, GNS	1197	12	16792	4.67613	1	0.856488	0.844681
GOTERM_BP_DIRECT	GO:0097502~mannosylation	4	0.28777	0.0488189	ALG1L, ALG8, ALG3, ALG1	1197	12	16792	4.67613	1	0.856488	0.844681
GOTERM_BP_DIRECT	GO:0051382~kinetochore assembly	4	0.28777	0.0488189	CENPF, CENPW, CENPH, CENPA	1197	12	16792	4.67613	1	0.856488	0.844681
GOTERM_BP_DIRECT	GO:0008334~histone mRNA metabolic process	4	0.28777	0.0488189	SNRPE, SNRPD3, SNRPF, SNRPB	1197	12	16792	4.67613	1	0.856488	0.844681
GOTERM_BP_DIRECT	GO:0042981~regulation of apoptotic process	23	1.65468	0.0505117	BEX2, GDF15, STAT1, MAGED1, DAPK2, INHBB, TRAF2, ACTN4, PHB, NME1, TP53I3, HAX1, RASSF3, CDK5, PEA15, TP53BP2, BAX, BIRC5, SOX9, CALR, LCMT1, TNFRSF4, TNFRSF21	1197	213	16792	1.5148	1	0.882084	0.869923
GOTERM_BP_DIRECT	GO:0001937~negative regulation of endothelial cell proliferation	6	0.431655	0.0517189	GJA1, SPARC, RGCC, STAT1, CAV1, APOE	1197	29	16792	2.90243	1	0.899004	0.88661
GOTERM_BP_DIRECT	GO:0000910~cytokinesis	8	0.57554	0.0520635	PRC1, PLK1, BIRC5, KIF23, KIF20A, RHOC, ECT2, RAB11FIP4	1197	48	16792	2.33807	1	0.900841	0.888422
GOTERM_BP_DIRECT	GO:0010628~positive regulation of gene expression	27	1.94245	0.0539816	RAMP2, GBA, LEF1, PDCD5, PDGFB, FBLN1, PHB, IQGAP3, DLL4, GJA1, E2F1, CTSH, LGALS9, HRAS, CD34, GSN, TESC, CAV1, DTNBP1, SNF8, RGCC, SMO, ADM2, CDK1, LCN2, VIM, CALR	1197	262	16792	1.44568	1	0.929765	0.916947
GOTERM_BP_DIRECT	GO:0030199~collagen fibril organization	7	0.503597	0.0559425	COL1A1, MMP11, COL1A2, ANXA2, SERPINH1, PLOD3, LOXL2	1197	39	16792	2.51792	1	0.954032	0.94088
GOTERM_BP_DIRECT	GO:0043406~positive regulation of MAP kinase activity	9	0.647482	0.0567113	PDGFRB, IRAK1, SRC, MAGED1, PDGFB, PDGFA, CD24, HRAS, EZH2	1197	59	16792	2.13993	1	0.954032	0.94088
GOTERM_BP_DIRECT	GO:0030879~mammary gland development	5	0.359712	0.0579601	PYGO2, FASN, CAV1, LEF1, SOX9	1197	21	16792	3.3401	1	0.954032	0.94088
GOTERM_BP_DIRECT	GO:0006611~protein export from nucleus	6	0.431655	0.0585716	CSE1L, TPR, NUTF2, CALR, CCHCR1, RAN	1197	30	16792	2.80568	1	0.954032	0.94088
GOTERM_BP_DIRECT	GO:0000077~DNA damage checkpoint	6	0.431655	0.0585716	H2AFX, CHEK1, PEA15, TIPRL, E2F1, RHNO1	1197	30	16792	2.80568	1	0.954032	0.94088
GOTERM_BP_DIRECT	GO:0010248~establishment or maintenance of transmembrane electrochemical gradient	4	0.28777	0.0602008	BAX, ATP1B3, ATP1A1, ATP1B1	1197	13	16792	4.31643	1	0.954032	0.94088
GOTERM_BP_DIRECT	GO:0009168~purine ribonucleoside monophosphate biosynthetic process	4	0.28777	0.0602008	ADSL, ATIC, IMPDH2, GMPS	1197	13	16792	4.31643	1	0.954032	0.94088
GOTERM_BP_DIRECT	GO:0086064~cell communication by electrical coupling involved in cardiac conduction	4	0.28777	0.0602008	GJA1, GJA5, ATP1A1, ATP1B1	1197	13	16792	4.31643	1	0.954032	0.94088
GOTERM_BP_DIRECT	GO:0034975~protein folding in endoplasmic reticulum	4	0.28777	0.0602008	PDIA3, CANX, EMC3, CALR	1197	13	16792	4.31643	1	0.954032	0.94088
GOTERM_BP_DIRECT	GO:0000460~maturation of 5.8S rRNA	4	0.28777	0.0602008	NSA2, EXOSC4, EIF6, RRP15	1197	13	16792	4.31643	1	0.954032	0.94088
GOTERM_BP_DIRECT	GO:0045019~negative regulation of nitric oxide biosynthetic process	4	0.28777	0.0602008	CAV1, ACP5, CD34, GLA	1197	13	16792	4.31643	1	0.954032	0.94088
GOTERM_BP_DIRECT	GO:0045995~regulation of embryonic development	4	0.28777	0.0602008	LAMA4, LAMA3, CDK1, PHLDA2	1197	13	16792	4.31643	1	0.954032	0.94088
GOTERM_BP_DIRECT	GO:0016045~detection of bacterium	4	0.28777	0.0602008	HLA-DRB5, HLA-B, HLA-A, HLA-DRB1	1197	13	16792	4.31643	1	0.954032	0.94088
GOTERM_BP_DIRECT	GO:2000573~positive regulation of DNA biosynthetic process	4	0.28777	0.0602008	PDGFRB, RGCC, SRC, PDGFB	1197	13	16792	4.31643	1	0.954032	0.94088
GOTERM_BP_DIRECT	GO:0006183~GTP biosynthetic process	4	0.28777	0.0602008	NME1-NME2, IMPDH2, NME2, NME1	1197	13	16792	4.31643	1	0.954032	0.94088
GOTERM_BP_DIRECT	GO:1901215~negative regulation of neuron death	7	0.503597	0.062025	GPNMB, CDK5, GBA, CHMP4B, TRAF2, APOE, CD34	1197	40	16792	2.45497	1	0.954032	0.94088
GOTERM_BP_DIRECT	GO:0007179~transforming growth factor beta receptor signaling pathway	12	0.863309	0.0620408	FKBP1A, COL1A2, PARP1, SRC, BAMBI, GDF15, PDGFB, NEDD8, UBA52, RHOA, PTK2, UBE2M	1197	92	16792	1.82979	1	0.954032	0.94088
GOTERM_BP_DIRECT	GO:0031536~positive regulation of exit from mitosis	3	0.215827	0.0627253	UBE2C, CDCA5, BIRC5	1197	6	16792	7.0142	1	0.954032	0.94088
GOTERM_BP_DIRECT	GO:1990000~amyloid fibril formation	3	0.215827	0.0627253	FKBP1A, GSN, CD36	1197	6	16792	7.0142	1	0.954032	0.94088
GOTERM_BP_DIRECT	GO:0034134~toll-like receptor 2 signaling pathway	3	0.215827	0.0627253	IRAK1, RIPK2, LGALS9	1197	6	16792	7.0142	1	0.954032	0.94088
GOTERM_BP_DIRECT	GO:0032463~negative regulation of protein homooligomerization	3	0.215827	0.0627253	SRC, GBA, CLDN7	1197	6	16792	7.0142	1	0.954032	0.94088
GOTERM_BP_DIRECT	GO:0030031~cell projection assembly	3	0.215827	0.0627253	PDGFA, RAC3, PARVB	1197	6	16792	7.0142	1	0.954032	0.94088
GOTERM_BP_DIRECT	GO:0071168~protein localization to chromatin	3	0.215827	0.0627253	RAD21, PLK1, EZH2	1197	6	16792	7.0142	1	0.954032	0.94088
GOTERM_BP_DIRECT	GO:0032873~negative regulation of stress-activated MAPK cascade	3	0.215827	0.0627253	IGBP1, PBK, FOXM1	1197	6	16792	7.0142	1	0.954032	0.94088
GOTERM_BP_DIRECT	GO:0044794~positive regulation by host of viral process	3	0.215827	0.0627253	CFL1, APOE, PPIB	1197	6	16792	7.0142	1	0.954032	0.94088
GOTERM_BP_DIRECT	GO:0034384~high-density lipoprotein particle clearance	3	0.215827	0.0627253	APOC2, APOA2, APOE	1197	6	16792	7.0142	1	0.954032	0.94088
GOTERM_BP_DIRECT	GO:0003158~endothelium development	3	0.215827	0.0627253	GJA1, GJA5, CD34	1197	6	16792	7.0142	1	0.954032	0.94088
GOTERM_BP_DIRECT	GO:0006689~ganglioside catabolic process	3	0.215827	0.0627253	GM2A, HEXB, NEU1	1197	6	16792	7.0142	1	0.954032	0.94088
GOTERM_BP_DIRECT	GO:0045842~positive regulation of mitotic metaphase/anaphase transition	3	0.215827	0.0627253	NSMCE2, DLGAP5, ANAPC11	1197	6	16792	7.0142	1	0.954032	0.94088
GOTERM_BP_DIRECT	GO:0019058~viral life cycle	6	0.431655	0.0659167	CHMP2A, CHMP4B, NEDD4L, PPIA, UBA52, VPS28	1197	31	16792	2.71518	1	0.998545	0.984779
GOTERM_BP_DIRECT	GO:0032092~positive regulation of protein binding	9	0.647482	0.0666225	FKBP1A, HSP90AB1, PLXND1, CDK5, BAMBI, CAV1, DERL1, RAN, CTHRC1	1197	61	16792	2.06976	1	1	0.986476
GOTERM_BP_DIRECT	GO:0032481~positive regulation of type I interferon production	8	0.57554	0.0682913	XRCC6, IRAK1, PRKDC, DHX9, POLR3C, DDX41, POLR2K, POLR2L	1197	51	16792	2.20053	1	1	0.986476
GOTERM_BP_DIRECT	GO:0006310~DNA recombination	11	0.791367	0.0699987	RECQL4, TFPT, XRCC6, RAD51, RAD51C, LIG1, EXO1, RUVBL2, RAD21, RUVBL1, UCHL5	1197	83	16792	1.85919	1	1	0.986476
GOTERM_BP_DIRECT	GO:0034220~ion transmembrane transport	22	1.58273	0.0723089	ATP6V0B, ATP6V0E1, ATP6AP1, NEDD4L, ATP1B3, ATP1A1, ATP1B1, GJA1, LASP1, ASPH, PDZD11, S100A6, ATP6V1H, ANO10, CALM3, FXYD5, PLP2, ATP6V1E1, UBA52, ATP6V1D, ATP6V1C1, ATP6V1F	1197	210	16792	1.46964	1	1	0.986476
GOTERM_BP_DIRECT	GO:0051016~barbed-end actin filament capping	4	0.28777	0.0726956	VIL1, GSN, TWF2, CAPG	1197	14	16792	4.00812	1	1	0.986476
GOTERM_BP_DIRECT	GO:1901673~regulation of mitotic spindle assembly	4	0.28777	0.0726956	PLK1, TPR, CHMP2A, CHMP4B	1197	14	16792	4.00812	1	1	0.986476
GOTERM_BP_DIRECT	GO:0045618~positive regulation of keratinocyte differentiation	4	0.28777	0.0726956	NME1-NME2, H2AFY, NME2, TRIM16	1197	14	16792	4.00812	1	1	0.986476
GOTERM_BP_DIRECT	GO:2000353~positive regulation of endothelial cell apoptotic process	4	0.28777	0.0726956	RGCC, AKR1C3, ECSCR, CD248	1197	14	16792	4.00812	1	1	0.986476
GOTERM_BP_DIRECT	GO:0072001~renal system development	4	0.28777	0.0726956	SMO, PRKCSH, ITGB4, ITGA6	1197	14	16792	4.00812	1	1	0.986476
GOTERM_BP_DIRECT	GO:0000462~maturation of SSU-rRNA from tricistronic rRNA transcript (SSU-rRNA, 5.8S rRNA, LSU-rRNA)	6	0.431655	0.0737507	RPS14, RPS16, RPS19, RPS24, DCAF13, BYSL	1197	32	16792	2.63033	1	1	0.986476
GOTERM_BP_DIRECT	GO:0070374~positive regulation of ERK1 and ERK2 cascade	19	1.36691	0.0738066	PDGFRB, CD74, ATP6AP1, SRC, CCL20, RIPK2, PDGFB, PDGFA, TREM2, PHB, PYCARD, GPNMB, CD36, LGALS9, CCL18, HRAS, NELFE, CCL15, MAPK3	1197	175	16792	1.52308	1	1	0.986476
GOTERM_BP_DIRECT	GO:0006417~regulation of translation	8	0.57554	0.0743028	RBM3, RPS14, RBM8A, ZNF706, RPL38, PA2G4, TYMS, MIF4GD	1197	52	16792	2.15822	1	1	0.986476
GOTERM_BP_DIRECT	GO:0002548~monocyte chemotaxis	7	0.503597	0.0753146	LGALS3, RPS19, CCL20, PDGFB, CCL18, FOLR2, CCL15	1197	42	16792	2.33807	1	1	0.986476
GOTERM_BP_DIRECT	GO:0035338~long-chain fatty-acyl-CoA biosynthetic process	7	0.503597	0.0753146	ELOVL1, ACLY, SCD, FASN, ELOVL2, PPT1, ACSL4	1197	42	16792	2.33807	1	1	0.986476
GOTERM_BP_DIRECT	GO:0032967~positive regulation of collagen biosynthetic process	5	0.359712	0.0767289	CBX8, PDGFRB, PRDX5, RGCC, SUCO	1197	23	16792	3.04965	1	1	0.986476
GOTERM_BP_DIRECT	GO:0090398~cellular senescence	5	0.359712	0.0767289	CDKN2A, NSMCE2, H2AFX, CALR, HRAS	1197	23	16792	3.04965	1	1	0.986476
GOTERM_BP_DIRECT	GO:0009611~response to wounding	9	0.647482	0.0775374	VWF, FABP5, CDK5, MDK, ITGB4, PDGFB, PDGFA, RAC1, AURKA	1197	63	16792	2.00406	1	1	0.986476
GOTERM_BP_DIRECT	GO:0007584~response to nutrient	10	0.719424	0.0790785	NQO1, ALDH3A1, GNPAT, ADSL, PKM, DAD1, STAT1, ENSA, AKR1C3, ACSL4	1197	74	16792	1.89573	1	1	0.986476
GOTERM_BP_DIRECT	GO:0070555~response to interleukin-1	6	0.431655	0.0820676	IGBP1, IRAK1, SRC, RIPK2, TAF9, LGALS9	1197	33	16792	2.55062	1	1	0.986476
GOTERM_BP_DIRECT	GO:0046826~negative regulation of protein export from nucleus	3	0.215827	0.0837565	CDK5, TXN, SOX4	1197	7	16792	6.01217	1	1	0.986476
GOTERM_BP_DIRECT	GO:0016255~attachment of GPI anchor to protein	3	0.215827	0.0837565	PIGU, PIGT, GPAA1	1197	7	16792	6.01217	1	1	0.986476
GOTERM_BP_DIRECT	GO:0001783~B cell apoptotic process	3	0.215827	0.0837565	BAX, PKN1, TNFRSF21	1197	7	16792	6.01217	1	1	0.986476
GOTERM_BP_DIRECT	GO:0019885~antigen processing and presentation of endogenous peptide antigen via MHC class I	3	0.215827	0.0837565	TAP2, TAP1, HLA-A	1197	7	16792	6.01217	1	1	0.986476
GOTERM_BP_DIRECT	GO:0000492~box C/D snoRNP assembly	3	0.215827	0.0837565	RUVBL2, TAF9, RUVBL1	1197	7	16792	6.01217	1	1	0.986476
GOTERM_BP_DIRECT	GO:0060907~positive regulation of macrophage cytokine production	3	0.215827	0.0837565	SPON2, CD74, CD36	1197	7	16792	6.01217	1	1	0.986476
GOTERM_BP_DIRECT	GO:0030854~positive regulation of granulocyte differentiation	3	0.215827	0.0837565	HAX1, TESC, LEF1	1197	7	16792	6.01217	1	1	0.986476
GOTERM_BP_DIRECT	GO:0090267~positive regulation of mitotic cell cycle spindle assembly checkpoint	3	0.215827	0.0837565	TPR, NDC80, MAD2L1	1197	7	16792	6.01217	1	1	0.986476
GOTERM_BP_DIRECT	GO:0007021~tubulin complex assembly	3	0.215827	0.0837565	VBP1, ARL2, TBCC	1197	7	16792	6.01217	1	1	0.986476
GOTERM_BP_DIRECT	GO:0001961~positive regulation of cytokine-mediated signaling pathway	3	0.215827	0.0837565	CD74, RIPK2, AGPAT1	1197	7	16792	6.01217	1	1	0.986476
GOTERM_BP_DIRECT	GO:0071806~protein transmembrane transport	3	0.215827	0.0837565	SEC61G, NUTF2, RAN	1197	7	16792	6.01217	1	1	0.986476
GOTERM_BP_DIRECT	GO:0007420~brain development	20	1.43885	0.0840881	XRCC6, ABCB6, CADM1, MAP1S, PRKDC, H3F3A, BAG6, PYGO2, IMMP2L, SHARPIN, QARS, ZIC2, COL4A1, B3GNT5, NDUFS4, STMN1, PPT1, CKB, NES, PAFAH1B3	1197	190	16792	1.47667	1	1	0.986476
GOTERM_BP_DIRECT	GO:0006368~transcription elongation from RNA polymerase II promoter	11	0.791367	0.0845014	GTF2A2, ENY2, TAF9, SUPT4H1, TCEB2, TCEB1, POLR2G, THOC7, POLR2K, NELFE, POLR2L	1197	86	16792	1.79433	1	1	0.986476
GOTERM_BP_DIRECT	GO:0006928~movement of cell or subcellular component	11	0.791367	0.0845014	IGSF8, TPM3, ARPC3, TUBB, ARPC1B, ENPP2, HSPB1, VIM, RAC1, ARPC5, TXN	1197	86	16792	1.79433	1	1	0.986476
GOTERM_BP_DIRECT	GO:0006488~dolichol-linked oligosaccharide biosynthetic process	4	0.28777	0.0862365	ALG8, SRD5A3, ALG3, ALG1	1197	15	16792	3.74091	1	1	0.986476
GOTERM_BP_DIRECT	GO:0006122~mitochondrial electron transport, ubiquinol to cytochrome c	4	0.28777	0.0862365	UQCRB, CYC1, UQCR10, UQCRH	1197	15	16792	3.74091	1	1	0.986476
GOTERM_BP_DIRECT	GO:0048490~anterograde synaptic vesicle transport	4	0.28777	0.0862365	SNAPIN, BLOC1S1, DTNBP1, AP3B1	1197	15	16792	3.74091	1	1	0.986476
GOTERM_BP_DIRECT	GO:0051604~protein maturation	4	0.28777	0.0862365	TSPAN15, SNAPIN, TESC, SERPINH1	1197	15	16792	3.74091	1	1	0.986476
GOTERM_BP_DIRECT	GO:0007076~mitotic chromosome condensation	4	0.28777	0.0862365	CDCA5, NUSAP1, NCAPG, NCAPH	1197	15	16792	3.74091	1	1	0.986476
GOTERM_BP_DIRECT	GO:0000470~maturation of LSU-rRNA	4	0.28777	0.0862365	NSA2, EIF6, NHP2, RRP15	1197	15	16792	3.74091	1	1	0.986476
GOTERM_BP_DIRECT	GO:0070371~ERK1 and ERK2 cascade	5	0.359712	0.087119	CTSH, SOX9, LGALS9, IQGAP3, MAPK3	1197	24	16792	2.92258	1	1	0.986476
GOTERM_BP_DIRECT	GO:0048870~cell motility	5	0.359712	0.087119	MMP14, ITGB4, RAC1, CD34, PTK2	1197	24	16792	2.92258	1	1	0.986476
GOTERM_BP_DIRECT	GO:0043627~response to estrogen	9	0.647482	0.0894591	PDGFRB, DTYMK, MMP14, CAV1, ARPC1B, GBA, APOA2, CTNNA1, CD24	1197	65	16792	1.94239	1	1	0.986476
GOTERM_BP_DIRECT	GO:0034644~cellular response to UV	7	0.503597	0.0900919	PCNA, POLD1, RUVBL2, PBK, BAX, AURKB, RHNO1	1197	44	16792	2.23179	1	1	0.986476
GOTERM_BP_DIRECT	GO:0043588~skin development	6	0.431655	0.0908591	ABCB6, ITGB4, PTGES3, PDGFA, ITGA6, LTB	1197	34	16792	2.4756	1	1	0.986476
GOTERM_BP_DIRECT	GO:0001837~epithelial to mesenchymal transition	6	0.431655	0.0908591	TRIM28, LEF1, S100A4, SOX9, FAM83D, LOXL2	1197	34	16792	2.4756	1	1	0.986476
GOTERM_BP_DIRECT	GO:0008284~positive regulation of cell proliferation	42	3.02158	0.0935688	SLC35F6, SHC1, LEF1, PDGFB, PDGFA, FOXM1, DPP4, CDC20, RPS4X, ESM1, CAPNS1, S100A13, SSR1, CTSH, ROMO1, SOX9, HRAS, SOX4, PDGFRB, CBX8, NPM1, MARCKSL1, NMB, CEP131, AKR1C3, AKR1C2, NAP1L1, UBE2A, PTK2, APLN, ALDH3A1, CXCL10, BAMBI, PRC1, CDK4, CLDN7, BIRC5, CD248, ITGB1BP1, CALR, FOLR2, RNF187	1197	466	16792	1.26436	1	1	0.986476
GOTERM_BP_DIRECT	GO:0007049~cell cycle	22	1.58273	0.093989	BEX2, DTYMK, UHRF1, SRC, GMNN, HJURP, ARL2, ANXA11, FOXM1, PDCD2L, AURKB, AURKA, CKS1B, CDC20, CHAF1A, RBBP4, CDK5, TRNP1, TP53BP2, CDKN3, MCM2, MAPK3	1197	217	16792	1.42223	1	1	0.986476
GOTERM_BP_DIRECT	GO:0002040~sprouting angiogenesis	5	0.359712	0.0981492	RAMP2, ESM1, LEF1, CDH13, LOXL2	1197	25	16792	2.80568	1	1	0.986476
GOTERM_BP_DIRECT	GO:0046686~response to cadmium ion	5	0.359712	0.0981492	DTYMK, SPARC, PCNA, CDK1, NUDT1	1197	25	16792	2.80568	1	1	0.986476
GOTERM_BP_DIRECT	GO:0016310~phosphorylation	12	0.863309	0.0988184	FN3K, UCK2, CDK5, PMVK, FAM20B, PMS2P1, DOLK, CKB, TK1, DCK, PAPSS1, MAPK3	1197	100	16792	1.68341	1	1	0.986476

## Sheet: GO terms - Down-related genes
Representative GO terms of down-regulated genes in HCC samples
Category	Term	Count	%	PValue	Genes	List Total	Pop Hits	Pop Total	Fold Enrichment	Bonferroni	Benjamini	FDR
GOTERM_BP_DIRECT	GO:0006956~complement activation	23	3.74593	1.6773e-15	COLEC11, FCN2, FCN3, COLEC10, IGHV2-5, C1R, CFP, C8A, IGLV2-11, IGLV2-8, IGHG4, IGLV3-25, IGHG2, IGLV1-51, IGLV1-40, C6, IGKC, C7, IGLV2-14, IGLC3, IGLC2, IGKV3-20, MBL2	470	87	16792	9.44524	3.69538e-12	3.72193e-12	3.6649e-12
GOTERM_BP_DIRECT	GO:0006958~complement activation, classical pathway	22	3.58306	3.22288e-13	IGHM, IGHV2-5, C1R, C8A, IGLV2-11, IGLV2-8, IGHG4, IGLV3-25, IGHG2, IGLV1-51, IGLV1-40, C6, IGKC, C7, IGLV2-14, C9, IGLC3, IGLC2, IGHA1, IGHA2, IGKV3-20, MBL2	470	99	16792	7.93948	7.15179e-10	3.57579e-10	3.521e-10
GOTERM_BP_DIRECT	GO:0019373~epoxygenase P450 pathway	11	1.79153	9.40898e-12	CYP2C9, CYP2A7, CYP2C8, CYP2A6, CYP2B6, EPHX2, CYP1A2, CYP4A11, CYP1A1, CYP2E1, CYP2C19	470	18	16792	21.8336	2.08786e-08	6.95951e-09	6.85287e-09
GOTERM_BP_DIRECT	GO:0006898~receptor-mediated endocytosis	27	4.39739	1.29372e-11	COLEC11, IGHV2-5, CD5L, STAB2, HP, HBB, JCHAIN, IGLV2-11, IGLV2-8, IGLV3-25, HPX, IGLV1-40, IGKC, IGLV2-14, MRC1, IGLC3, IGLC2, IGHA1, IGHA2, AMN, HBA2, HBA1, SORL1, MARCO, IGLV1-51, SAA1, IGKV3-20	470	186	16792	5.18627	2.87077e-08	7.17689e-09	7.06693e-09
GOTERM_BP_DIRECT	GO:0008202~steroid metabolic process	14	2.28013	9.09177e-11	NR1I2, UGT2B17, CYP3A4, CYP2C19, CYP3A5, SULT1B1, CYP2C9, CYP2A6, CYP2C8, CYP2B6, SULT1E1, CYP21A2, CYP1A1, CYP2E1	470	43	16792	11.6323	2.01746e-07	4.03493e-08	3.9731e-08
GOTERM_BP_DIRECT	GO:0042738~exogenous drug catabolic process	9	1.4658	1.5664e-10	CYP2C9, CYP2C8, CYP2A6, CYP2B6, CYP2D7, CYP1A2, NR1I2, CYP2C19, CYP3A4	470	12	16792	26.7957	3.47584e-07	5.79308e-08	5.70431e-08
GOTERM_BP_DIRECT	GO:0006805~xenobiotic metabolic process	17	2.76873	3.72434e-10	EPHX2, NR1I2, AKR7L, GLYAT, CYP3A4, CYP2C19, CYP3A5, SULT1B1, CYP2C9, CYP26A1, CYP2C8, CYP2B6, CYP2D7, NAT2, CYP1A2, S100A12, CYP2E1	470	78	16792	7.7868	8.26432e-07	1.18062e-07	1.16253e-07
GOTERM_BP_DIRECT	GO:0006955~immune response	38	6.18893	7.41975e-10	CCL14, TENM1, VIPR1, IGHV2-5, C1R, IL1RAP, CFP, CXCL14, C8A, CXCL2, LTB4R, JCHAIN, IGLV2-11, IGLV2-8, IL1RL1, IGLV3-25, IGLV1-40, C7, IGKC, IGLV2-14, C9, CCL19, DEFA1B, IGHA1, IGHA2, NGFR, CCL23, IL4R, CCL21, TNFSF14, SLC11A1, DEFA1, IGLV1-51, CXCL12, FCGR2B, CHST4, HAMP, IGKV3-20	470	421	16792	3.22482	1.64644e-06	2.05805e-07	2.02652e-07
GOTERM_BP_DIRECT	GO:0055114~oxidation-reduction process	46	7.49186	1.12894e-09	STEAP3, STEAP4, HPGD, HHIP, KDM8, CYP4A22, AKR1D1, STAB2, HSD17B13, DBH, CYP2C19, CYP3A4, HSD11B1, CYP2B6, TDO2, CYP2D7, ACADL, CBS, PHYHD1, RDH16, ASPDH, BCO2, AASS, PTGIS, SRD5A2, CYP4A11, CYP3A43, BBOX1, AKR7L, KMO, CYP8B1, DHODH, CYP39A1, CYP2A7, CYP2C9, CYP26A1, CYP2A6, CYP2C8, CYP21A2, MTHFD2L, CYP1A2, CYP1A1, AKR1C8P, CYP2E1, ALDH8A1, IDO2	470	592	16792	2.77614	2.50511e-06	2.78346e-07	2.74081e-07
GOTERM_BP_DIRECT	GO:0006953~acute-phase response	12	1.9544	5.93773e-09	CRP, SERPINA3, ORM1, EPO, SAA4, SAA1, HP, SAA2, SAA2-SAA4, HAMP, ORM2, MBL2	470	39	16792	10.9931	1.31757e-05	1.31758e-06	1.29739e-06
GOTERM_BP_DIRECT	GO:0006508~proteolysis	40	6.51466	7.59978e-09	COLEC11, FCN2, PRSS1, COLEC10, FCN3, IGHV2-5, C1R, FOLH1B, MST1L, CNDP1, IGLV2-11, IGLV2-8, IGHG4, IGLV3-25, TMEM27, ADAMTS13, IGLV1-40, IGHG2, IGKC, IGLV2-14, ADAMTS1, ADAMTSL2, IGLC3, CAPN3, IGLC2, PRSS8, PRSS2, HGFAC, MBL2, GGT5, MME, HGF, MST1, PGA3, PRSS53, PGA4, IGLV1-51, F9, LPA, IGKV3-20	470	500	16792	2.85821	1.68638e-05	1.53308e-06	1.50959e-06
GOTERM_BP_DIRECT	GO:0071294~cellular response to zinc ion	9	1.4658	2.0124e-08	MT2A, MT1A, MT1L, MT1M, MT1F, MT1G, MT1H, MT1X, MT1E	470	19	16792	16.9236	4.46541e-05	3.435e-06	3.38237e-06
GOTERM_BP_DIRECT	GO:0045926~negative regulation of growth	9	1.4658	2.0124e-08	MT2A, MT1A, MT1L, MT1M, MT1F, MT1G, MT1H, MT1X, MT1E	470	19	16792	16.9236	4.46541e-05	3.435e-06	3.38237e-06
GOTERM_BP_DIRECT	GO:0017144~drug metabolic process	10	1.62866	2.87077e-08	CYP2C9, CYP2C8, CYP2A6, CYP2B6, EPHX2, CYP1A2, CYP1A1, CYP2E1, CYP2C19, CYP3A4	470	27	16792	13.2325	6.37003e-05	4.55017e-06	4.48045e-06
GOTERM_BP_DIRECT	GO:0097267~omega-hydroxylase P450 pathway	6	0.977199	1.91095e-06	CYP2C9, CYP2C8, CYP1A2, CYP4A11, CYP1A1, CYP2C19	470	9	16792	23.8184	0.00423141	0.000282693	0.000278361
GOTERM_BP_DIRECT	GO:0042742~defense response to bacterium	17	2.76873	3.00821e-06	SLC11A1, HP, STAB2, DEFA3, CFP, PLAC8, IGHG4, IGHG2, IGKC, BCL3, IGLC3, S100A12, IGLC2, S100A9, HAMP, S100A8, MBL2	470	145	16792	4.18876	0.00665301	0.000396087	0.000390018
GOTERM_BP_DIRECT	GO:0006954~inflammatory response	29	4.72313	3.03446e-06	CCL14, CRP, SERPINA3, ORM1, ECM1, CD5L, FPR1, IL1RAP, CXCL2, AGER, LTB4R, CRHBP, NFKBIZ, S100A12, CCL19, GGT5, NGFR, CCL23, CCL21, EPHX2, SLC11A1, PLA2G4B, FOS, VNN1, CXCL12, BCL6, CHST4, S100A9, S100A8	470	379	16792	2.73378	0.00671087	0.000396087	0.000390018
GOTERM_BP_DIRECT	GO:0071276~cellular response to cadmium ion	7	1.14007	4.37937e-06	MT1A, CYP1A2, MT1F, MT1G, MT1H, MT1X, MT1E	470	17	16792	14.7114	0.00967077	0.000539879	0.000531606
GOTERM_BP_DIRECT	GO:0050871~positive regulation of B cell activation	8	1.30293	5.26102e-06	IGHM, IGHG4, IGHG2, IGKC, IGLC3, IGLC2, IGHA1, IGHA2	470	26	16792	10.9931	0.0116063	0.000614431	0.000605017
GOTERM_BP_DIRECT	GO:0016098~monoterpenoid metabolic process	5	0.814332	8.61993e-06	CYP2C9, CYP1A2, CYP2E1, CYP2C19, CYP3A4	470	6	16792	29.773	0.0189459	0.000953353	0.000938745
GOTERM_BP_DIRECT	GO:0006910~phagocytosis, recognition	8	1.30293	9.02227e-06	IGHM, IGHG4, IGHG2, IGKC, IGLC3, IGLC2, IGHA1, IGHA2	470	28	16792	10.2079	0.0198214	0.000953353	0.000938745
GOTERM_BP_DIRECT	GO:0060326~cell chemotaxis	11	1.79153	1.18638e-05	CCL14, PDGFRA, CXCL12, CCL21, HGF, SAA4, FPR1, SAA2, CCL19, CXCL2, CXCL14	470	65	16792	6.04622	0.0259825	0.00119663	0.00117829
GOTERM_BP_DIRECT	GO:0006911~phagocytosis, engulfment	8	1.30293	4.32659e-05	IGHM, IGHG4, IGHG2, IGKC, IGLC3, IGLC2, IGHA1, IGHA2	470	35	16792	8.16632	0.0915443	0.00417422	0.00411026
GOTERM_BP_DIRECT	GO:0050832~defense response to fungus	7	1.14007	8.26029e-05	DEFA3, S100A12, DEFA1, DEFA1B, S100A9, HAMP, S100A8	470	27	16792	9.26273	0.167484	0.00763732	0.0075203
GOTERM_BP_DIRECT	GO:0045785~positive regulation of cell adhesion	8	1.30293	0.000170984	CXCL12, SAA1, CHRD, NRG1, PRSS2, SKAP1, TGM2, VEGFA	470	43	16792	6.64701	0.31576	0.0151766	0.014944
GOTERM_BP_DIRECT	GO:0050729~positive regulation of inflammatory response	10	1.62866	0.000190499	CCL14, IL1RL1, CCL23, TRPV4, PLA2G2A, SERPINE1, S100A12, S100A9, S100A8, TGM2	470	73	16792	4.8942	0.344762	0.0162583	0.0160092
GOTERM_BP_DIRECT	GO:0038096~Fc-gamma receptor signaling pathway involved in phagocytosis	13	2.11726	0.000230476	IGHV2-5, IGLV2-11, IGLV2-8, IGHG4, IGLV3-25, IGHG2, IGLV1-51, IGLV1-40, IGKC, IGLV2-14, IGLC3, IGLC2, IGKV3-20	470	127	16792	3.65716	0.400395	0.0189417	0.0186514
GOTERM_BP_DIRECT	GO:0070989~oxidative demethylation	5	0.814332	0.00024881	CYP2C9, CYP2C8, CYP1A2, CYP3A4, CYP3A5	470	12	16792	14.8865	0.424306	0.0197182	0.0194161
GOTERM_BP_DIRECT	GO:0050918~positive chemotaxis	7	1.14007	0.0003749	CXCL12, HGF, SAA4, NTF3, SAA1, SAA2, VEGFA	470	35	16792	7.14553	0.564848	0.028195	0.027763
GOTERM_BP_DIRECT	GO:0042737~drug catabolic process	4	0.651466	0.000406598	CYP2C9, CYP1A2, CYP3A4, CYP3A5	470	6	16792	23.8184	0.594415	0.028195	0.027763
GOTERM_BP_DIRECT	GO:0046483~heterocycle metabolic process	4	0.651466	0.000406598	CYP1A2, CYP2E1, CYP2C19, CYP3A4	470	6	16792	23.8184	0.594415	0.028195	0.027763
GOTERM_BP_DIRECT	GO:0002933~lipid hydroxylation	4	0.651466	0.000406598	CYP2C8, CYP1A1, CYP3A4, CYP3A5	470	6	16792	23.8184	0.594415	0.028195	0.027763
GOTERM_BP_DIRECT	GO:0045087~innate immune response	26	4.23453	0.0004711	IGHM, CLEC4M, C1R, CD1D, IL1RAP, AGER, JCHAIN, IGHG4, C6, IGHG2, IGKC, IGLC3, S100A12, IGLC2, DEFA1B, IGHA1, IGHA2, MBL2, FGB, DEFA3, DEFA1, MARCO, VNN1, SAA1, S100A9, S100A8	470	430	16792	2.16028	0.648525	0.0314098	0.0309285
GOTERM_BP_DIRECT	GO:0031640~killing of cells of other organism	5	0.814332	0.000481268	DEFA3, S100A12, DEFA1, DEFA1B, HAMP	470	14	16792	12.7599	0.65637	0.0314098	0.0309285
GOTERM_BP_DIRECT	GO:0019441~tryptophan catabolic process to kynurenine	4	0.651466	0.000696795	TDO2, AADAT, KMO, IDO2	470	7	16792	20.4158	0.787056	0.0441768	0.0434999
GOTERM_BP_DIRECT	GO:0050853~B cell receptor signaling pathway	8	1.30293	0.000721692	IGHM, IGHG4, IGHG2, IGKC, IGLC3, IGLC2, IGHA1, IGHA2	470	54	16792	5.29299	0.79851	0.0444843	0.0438027
GOTERM_BP_DIRECT	GO:0006520~cellular amino acid metabolic process	7	1.14007	0.000788035	GGT5, SDS, GLS2, TAT, ASPG, SLC3A1, SLC7A2	470	40	16792	6.25234	0.826111	0.0472608	0.0465367
GOTERM_BP_DIRECT	GO:0070374~positive regulation of ERK1 and ERK2 cascade	14	2.28013	0.00129415	FGB, CCL14, PDGFRA, CCL23, CCL21, EPO, PLA2G2A, ADRA1A, VEGFA, BMPER, TRPV4, HAND2, CCL19, FAM150B	470	175	16792	2.85821	0.943504	0.0720377	0.0709339
GOTERM_BP_DIRECT	GO:0019731~antibacterial humoral response	7	1.14007	0.00131923	IGHM, DEFA3, DEFA1, DEFA1B, IGHA1, IGHA2, JCHAIN	470	44	16792	5.68395	0.946566	0.0720377	0.0709339
GOTERM_BP_DIRECT	GO:0033539~fatty acid beta-oxidation using acyl-CoA dehydrogenase	5	0.814332	0.00134637	ACADVL, ACADL, ETFDH, ACAD11, ACADS	470	18	16792	9.92435	0.949693	0.0720377	0.0709339
GOTERM_BP_DIRECT	GO:0007204~positive regulation of cytosolic calcium ion concentration	12	1.9544	0.00134972	PDGFRA, RIC3, C1QTNF1, TRPV4, SAA1, FPR1, OXT, PTH1R, AVPR1A, ADRA1B, ESR1, ADRA1A	470	134	16792	3.19949	0.950066	0.0720377	0.0709339
GOTERM_BP_DIRECT	GO:0051289~protein homotetramerization	8	1.30293	0.00136349	CDA, ACADL, EVL, MAT1A, TRPM8, ACACB, FBP1, GNMT	470	60	16792	4.76369	0.951571	0.0720377	0.0709339
GOTERM_BP_DIRECT	GO:0032870~cellular response to hormone stimulus	7	1.14007	0.00148688	GHR, DUSP1, FOSB, SIK1, FOS, AVPR1A, CACNA1H	470	45	16792	5.55764	0.963185	0.0761107	0.0749445
GOTERM_BP_DIRECT	GO:0050776~regulation of immune response	14	2.28013	0.00150918	IGHV2-5, CD1D, IGLV2-11, IGLV2-8, IGLV3-25, IGLV1-51, IGLV1-40, IGKC, BCL6, IGLV2-14, IGLC3, IGLC2, FCGR2B, IGKV3-20	470	178	16792	2.81004	0.964965	0.0761107	0.0749445
GOTERM_BP_DIRECT	GO:0006569~tryptophan catabolic process	4	0.651466	0.00160383	TDO2, AADAT, KMO, IDO2	470	9	16792	15.879	0.971611	0.0790867	0.0778749
GOTERM_BP_DIRECT	GO:0007586~digestion	8	1.30293	0.00181837	CYP39A1, VIPR1, PRSS1, LRCOL1, AKR1D1, PGA3, PRSS2, PGA4	470	63	16792	4.53685	0.982379	0.0877166	0.0863726
GOTERM_BP_DIRECT	GO:0032496~response to lipopolysaccharide	13	2.11726	0.00222609	NGFR, GCH1, EPO, SLC11A1, PALM3, FOS, CXCL2, DCN, CYP1A2, CYP1A1, ALPL, PCK1, S100A8	470	164	16792	2.83207	0.992883	0.103799	0.102209
GOTERM_BP_DIRECT	GO:0032787~monocarboxylic acid metabolic process	3	0.488599	0.00229209	CYP2C9, CYP1A2, GLYAT	470	3	16792	35.7277	0.993854	0.103799	0.102209
GOTERM_BP_DIRECT	GO:0010560~positive regulation of glycoprotein biosynthetic process	3	0.488599	0.00229209	CCL21, IGF1, CCL19	470	3	16792	35.7277	0.993854	0.103799	0.102209
GOTERM_BP_DIRECT	GO:0002576~platelet degranulation	10	1.62866	0.00236232	FGB, SERPINA3, ECM1, ORM1, HGF, SERPINE1, IGF2, IGF1, ORM2, VEGFA	470	103	16792	3.4687	0.994743	0.10484	0.103233
GOTERM_BP_DIRECT	GO:0007565~female pregnancy	9	1.4658	0.00341305	CRHBP, HPGD, PZP, NAMPT, FOSB, OXT, FOS, ADRA2B, DHODH	470	89	16792	3.61291	0.999493	0.148501	0.146226
GOTERM_BP_DIRECT	GO:0071356~cellular response to tumor necrosis factor	10	1.62866	0.00368586	CCL14, CRHBP, CCL23, ZFP36, ADAMTS13, CCL21, GPD1, CCL19, PCK1, HAMP	470	110	16792	3.24797	0.999724	0.157287	0.154877
GOTERM_BP_DIRECT	GO:0042157~lipoprotein metabolic process	6	0.977199	0.00390444	AMN, NPC1L1, LCAT, APOA4, LPA, APOA5	470	38	16792	5.64121	0.99983	0.163471	0.160966
GOTERM_BP_DIRECT	GO:0019557~histidine catabolic process to glutamate and formate	3	0.488599	0.00449938	HAL, UROC1, AMDHD1	470	4	16792	26.7957	0.999955	0.17516	0.172476
GOTERM_BP_DIRECT	GO:0019556~histidine catabolic process to glutamate and formamide	3	0.488599	0.00449938	HAL, UROC1, AMDHD1	470	4	16792	26.7957	0.999955	0.17516	0.172476
GOTERM_BP_DIRECT	GO:0051450~myoblast proliferation	3	0.488599	0.00449938	HGF, ATOH8, IGF1	470	4	16792	26.7957	0.999955	0.17516	0.172476
GOTERM_BP_DIRECT	GO:0002125~maternal aggressive behavior	3	0.488599	0.00449938	CRHBP, OXT, AVPR1A	470	4	16792	26.7957	0.999955	0.17516	0.172476
GOTERM_BP_DIRECT	GO:0006957~complement activation, alternative pathway	4	0.651466	0.00502443	C7, C9, CFP, C8A	470	13	16792	10.9931	0.999986	0.192228	0.189282
GOTERM_BP_DIRECT	GO:0008652~cellular amino acid biosynthetic process	5	0.814332	0.00551468	OAT, CBS, GLS2, FOLH1B, ASPG	470	26	16792	6.8707	0.999995	0.207408	0.20423
GOTERM_BP_DIRECT	GO:0048247~lymphocyte chemotaxis	5	0.814332	0.00722868	CCL14, CCL23, CCL21, SAA1, CCL19	470	28	16792	6.37994	1	0.25961	0.255633
GOTERM_BP_DIRECT	GO:0006706~steroid catabolic process	3	0.488599	0.00736056	SRD5A2, CYP1A2, CYP3A4	470	5	16792	21.4366	1	0.25961	0.255633
GOTERM_BP_DIRECT	GO:0006635~fatty acid beta-oxidation	6	0.977199	0.00737064	ACADVL, ACADL, ECHDC2, ACAD11, ACADS, CPT1B	470	44	16792	4.87195	1	0.25961	0.255633
GOTERM_BP_DIRECT	GO:0006094~gluconeogenesis	6	0.977199	0.00737064	SDS, GPD1, PCK1, FBP1, ENO3, ATF3	470	44	16792	4.87195	1	0.25961	0.255633
GOTERM_BP_DIRECT	GO:0050930~induction of positive chemotaxis	4	0.651466	0.00766887	CXCL12, NTF3, AGER, VEGFA	470	15	16792	9.52738	1	0.265894	0.26182
GOTERM_BP_DIRECT	GO:0008015~blood circulation	6	0.977199	0.00810612	RCAN1, CXCL12, EPO, NPY1R, AVPR1A, LPA	470	45	16792	4.76369	1	0.275818	0.271592
GOTERM_BP_DIRECT	GO:0010942~positive regulation of cell death	5	0.814332	0.0082037	HP, HBB, CIDEB, HBA2, HBA1	470	29	16792	6.15994	1	0.275818	0.271592
GOTERM_BP_DIRECT	GO:0008209~androgen metabolic process	4	0.651466	0.00924545	SRD5A2, AKR1D1, CYP3A4, ESR1	470	16	16792	8.93191	1	0.30221	0.29758
GOTERM_BP_DIRECT	GO:0030449~regulation of complement activation	5	0.814332	0.00926106	C6, C7, C9, CFP, C8A	470	30	16792	5.95461	1	0.30221	0.29758
GOTERM_BP_DIRECT	GO:0030593~neutrophil chemotaxis	7	1.14007	0.0101651	CCL14, CCL23, CSF3R, SAA1, S100A12, S100A9, S100A8	470	66	16792	3.7893	1	0.326903	0.321894
GOTERM_BP_DIRECT	GO:2000107~negative regulation of leukocyte apoptotic process	3	0.488599	0.0108375	CXCL12, CCL21, CCL19	470	6	16792	17.8638	1	0.338711	0.333522
GOTERM_BP_DIRECT	GO:0060267~positive regulation of respiratory burst	3	0.488599	0.0108375	IGHA1, IGHA2, JCHAIN	470	6	16792	17.8638	1	0.338711	0.333522
GOTERM_BP_DIRECT	GO:0038095~Fc-epsilon receptor signaling pathway	12	1.9544	0.0115262	IGLV2-11, IGLV2-8, IGLV3-25, IGLV1-51, IGLV1-40, IGHV2-5, IGKC, IGLV2-14, IGLC3, FOS, IGLC2, IGKV3-20	470	178	16792	2.40861	1	0.353607	0.348189
GOTERM_BP_DIRECT	GO:0045907~positive regulation of vasoconstriction	5	0.814332	0.0116329	FGB, DBH, AVPR1A, ADRA1B, ADRA1A	470	32	16792	5.58245	1	0.353607	0.348189
GOTERM_BP_DIRECT	GO:0006629~lipid metabolic process	11	1.79153	0.0128495	PNPLA7, LCN12, LIPG, RDH16, APOF, PEMT, LCAT, THRSP, PLIN1, LPA, CYP3A4	470	157	16792	2.50321	1	0.382478	0.376617
GOTERM_BP_DIRECT	GO:0043691~reverse cholesterol transport	4	0.651466	0.0129274	LIPG, LCAT, APOA4, APOA5	470	18	16792	7.93948	1	0.382478	0.376617
GOTERM_BP_DIRECT	GO:0098869~cellular oxidant detoxification	7	1.14007	0.0133724	GSTZ1, GSTM2, HP, HBB, HBA2, HBA1, S100A9	470	70	16792	3.57277	1	0.390439	0.384457
GOTERM_BP_DIRECT	GO:0042542~response to hydrogen peroxide	6	0.977199	0.0136087	GNAO1, DUSP1, HP, HBB, HBA2, HBA1	470	51	16792	4.20325	1	0.392177	0.386168
GOTERM_BP_DIRECT	GO:0071347~cellular response to interleukin-1	7	1.14007	0.0142733	FGB, CCL14, CCL23, PTGIS, CCL21, CCL19, PCK1	470	71	16792	3.52245	1	0.397266	0.391179
GOTERM_BP_DIRECT	GO:0001867~complement activation, lectin pathway	3	0.488599	0.0148938	FCN2, FCN3, MBL2	470	7	16792	15.3119	1	0.397266	0.391179
GOTERM_BP_DIRECT	GO:0006548~histidine catabolic process	3	0.488599	0.0148938	HAL, UROC1, AMDHD1	470	7	16792	15.3119	1	0.397266	0.391179
GOTERM_BP_DIRECT	GO:0046500~S-adenosylmethionine metabolic process	3	0.488599	0.0148938	BHMT, PEMT, GNMT	470	7	16792	15.3119	1	0.397266	0.391179
GOTERM_BP_DIRECT	GO:0002606~positive regulation of dendritic cell antigen processing and presentation	3	0.488599	0.0148938	CCL21, SLC11A1, CCL19	470	7	16792	15.3119	1	0.397266	0.391179
GOTERM_BP_DIRECT	GO:0042178~xenobiotic catabolic process	3	0.488599	0.0148938	GSTM2, GSTM1, ACSL1	470	7	16792	15.3119	1	0.397266	0.391179
GOTERM_BP_DIRECT	GO:0048260~positive regulation of receptor-mediated endocytosis	4	0.651466	0.0150385	CCL21, SERPINE1, CCL19, APOA5	470	19	16792	7.52161	1	0.397266	0.391179
GOTERM_BP_DIRECT	GO:0045766~positive regulation of angiogenesis	9	1.4658	0.0153377	CCBE1, ECM1, C6, PTGIS, LRG1, HGF, SERPINE1, GDF2, VEGFA	470	115	16792	2.79608	1	0.400403	0.394268
GOTERM_BP_DIRECT	GO:0006091~generation of precursor metabolites and energy	6	0.977199	0.0158922	GYS2, SLC25A27, GCGR, AVPR1A, COX6A2, AASS	470	53	16792	4.04464	1	0.410055	0.403773
GOTERM_BP_DIRECT	GO:0042744~hydrogen peroxide catabolic process	4	0.651466	0.0173324	HBB, HBA2, APOA4, HBA1	470	20	16792	7.14553	1	0.442076	0.435302
GOTERM_BP_DIRECT	GO:0007188~adenylate cyclase-modulating G-protein coupled receptor signaling pathway	5	0.814332	0.0191635	GNAO1, GCGR, FPR1, PTH1R, ADRA1B	470	37	16792	4.82806	1	0.470199	0.462995
GOTERM_BP_DIRECT	GO:0006869~lipid transport	7	1.14007	0.0194158	ABCA9, APOF, APOA4, ABCA8, LPA, APOA5, SORL1	470	76	16792	3.29071	1	0.470199	0.462995
GOTERM_BP_DIRECT	GO:0002467~germinal center formation	3	0.488599	0.0194945	BCL6, BCL3, UNC13D	470	8	16792	13.3979	1	0.470199	0.462995
GOTERM_BP_DIRECT	GO:0090181~regulation of cholesterol metabolic process	3	0.488599	0.0194945	ACADVL, ACADL, EPHX2	470	8	16792	13.3979	1	0.470199	0.462995
GOTERM_BP_DIRECT	GO:0034695~response to prostaglandin E	3	0.488599	0.0194945	CCL21, OXT, CCL19	470	8	16792	13.3979	1	0.470199	0.462995
GOTERM_BP_DIRECT	GO:0030520~intracellular estrogen receptor signaling pathway	4	0.651466	0.0198104	DEFA3, DEFA1, DEFA1B, ESR1	470	21	16792	6.80527	1	0.47268	0.465438
GOTERM_BP_DIRECT	GO:0071346~cellular response to interferon-gamma	6	0.977199	0.0211943	CCL14, CCL23, ADAMTS13, CCL21, MRC1, CCL19	470	57	16792	3.76081	1	0.50032	0.492654
GOTERM_BP_DIRECT	GO:0007166~cell surface receptor signaling pathway	15	2.443	0.0222599	CDA, VIPR1, GCGR, NPY1R, DTX1, LIFR, ADGRA3, PTH1R, AGER, LILRB5, MARCO, ADGRG7, EVL, CLEC1B, LY6E	470	274	16792	1.95589	1	0.514101	0.506224
GOTERM_BP_DIRECT	GO:0006637~acyl-CoA metabolic process	4	0.651466	0.0224731	ACSM3, ACOT12, ACSM5, GLYAT	470	22	16792	6.49594	1	0.514101	0.506224
GOTERM_BP_DIRECT	GO:1901687~glutathione derivative biosynthetic process	4	0.651466	0.0224731	GSTZ1, GSTM2, GSTM1, GSTT2B	470	22	16792	6.49594	1	0.514101	0.506224
GOTERM_BP_DIRECT	GO:0055088~lipid homeostasis	5	0.814332	0.0228536	ACADVL, ACADL, APOA4, ACAD11, ACADS	470	39	16792	4.58047	1	0.517472	0.509543
GOTERM_BP_DIRECT	GO:0009612~response to mechanical stimulus	6	0.977199	0.0242301	RCAN1, CXCL12, CITED2, TRPV4, FOSB, DCN	470	59	16792	3.63332	1	0.539115	0.530854
GOTERM_BP_DIRECT	GO:0042493~response to drug	16	2.60586	0.0242954	BCHE, NNMT, SRD5A2, ACSL1, ADCY1, FOS, ACACB, ENO3, ADRA1A, DHODH, GNAO1, NPC1L1, CYP1A1, PEMT, FOSB, CYP2E1	470	304	16792	1.8804	1	0.539115	0.530854
GOTERM_BP_DIRECT	GO:0003094~glomerular filtration	3	0.488599	0.0246062	IGHA1, IGHA2, JCHAIN	470	9	16792	11.9092	1	0.540599	0.532316
GOTERM_BP_DIRECT	GO:0001895~retina homeostasis	5	0.814332	0.0248495	AZGP1, IGKC, IGHA1, IGHA2, JCHAIN	470	40	16792	4.46596	1	0.540599	0.532316
GOTERM_BP_DIRECT	GO:0043410~positive regulation of MAPK cascade	7	1.14007	0.025695	NGFR, C1QTNF1, IGFBP3, IGF2, IGF1, ADRA1B, ADRA1A	470	81	16792	3.08758	1	0.553565	0.545083
GOTERM_BP_DIRECT	GO:0050731~positive regulation of peptidyl-tyrosine phosphorylation	7	1.14007	0.0270952	GHR, HGF, NTF3, IGF2, NRG1, IGF1, VEGFA	470	82	16792	3.04992	1	0.578117	0.569259
GOTERM_BP_DIRECT	GO:0002548~monocyte chemotaxis	5	0.814332	0.029148	CCL14, CCL23, CCL21, S100A12, CCL19	470	42	16792	4.25329	1	0.607017	0.597716
GOTERM_BP_DIRECT	GO:0045616~regulation of keratinocyte differentiation	3	0.488599	0.0301967	ERRFI1, ZFP36, AQP3	470	10	16792	10.7183	1	0.607017	0.597716
GOTERM_BP_DIRECT	GO:0045723~positive regulation of fatty acid biosynthetic process	3	0.488599	0.0301967	MLXIPL, APOA4, APOA5	470	10	16792	10.7183	1	0.607017	0.597716
GOTERM_BP_DIRECT	GO:0008228~opsonization	3	0.488599	0.0301967	CRP, FCN2, MBL2	470	10	16792	10.7183	1	0.607017	0.597716
GOTERM_BP_DIRECT	GO:0046470~phosphatidylcholine metabolic process	3	0.488599	0.0301967	LCAT, APOA4, APOA5	470	10	16792	10.7183	1	0.607017	0.597716
GOTERM_BP_DIRECT	GO:0010038~response to metal ion	3	0.488599	0.0301967	MT2A, MT1A, MT1X	470	10	16792	10.7183	1	0.607017	0.597716
GOTERM_BP_DIRECT	GO:0000187~activation of MAPK activity	8	1.30293	0.0303645	GHR, HGF, NTF3, SAA1, FPR1, NRG1, IGF1, ADRA2B	470	107	16792	2.67123	1	0.607017	0.597716
GOTERM_BP_DIRECT	GO:0019221~cytokine-mediated signaling pathway	9	1.4658	0.0306909	GHR, GREM2, SOCS3, CSF3R, BGN, LIFR, PODN, DCN, TGM2	470	131	16792	2.45457	1	0.608063	0.598746
GOTERM_BP_DIRECT	GO:0002227~innate immune response in mucosa	4	0.651466	0.0315687	DEFA3, APOA4, DEFA1, DEFA1B	470	25	16792	5.71643	1	0.615006	0.605583
GOTERM_BP_DIRECT	GO:0050830~defense response to Gram-positive bacterium	7	1.14007	0.0315956	CRP, FCN2, PLA2G2A, DEFA3, DEFA1, DEFA1B, MBL2	470	85	16792	2.94228	1	0.615006	0.605583
GOTERM_BP_DIRECT	GO:0042632~cholesterol homeostasis	6	0.977199	0.0329995	ACSM3, EPHX2, LIPG, LCAT, APOA4, APOA5	470	64	16792	3.34947	1	0.636747	0.626991
GOTERM_BP_DIRECT	GO:0008217~regulation of blood pressure	6	0.977199	0.0349613	GCH1, ACSM3, GCGR, EPHX2, NPY1R, HBB	470	65	16792	3.29794	1	0.6466	0.636692
GOTERM_BP_DIRECT	GO:0014068~positive regulation of phosphatidylinositol 3-kinase signaling	6	0.977199	0.0349613	PDGFRA, HGF, PLXNB1, NRG1, IGF1, DCN	470	65	16792	3.29794	1	0.6466	0.636692
GOTERM_BP_DIRECT	GO:0051384~response to glucocorticoid	6	0.977199	0.0349613	GHR, BCHE, DUSP1, TAT, ALPL, OXT	470	65	16792	3.29794	1	0.6466	0.636692
GOTERM_BP_DIRECT	GO:0070328~triglyceride homeostasis	4	0.651466	0.0349671	MLXIPL, GCKR, APOA4, APOA5	470	26	16792	5.49656	1	0.6466	0.636692
GOTERM_BP_DIRECT	GO:0032148~activation of protein kinase B activity	4	0.651466	0.0349671	NTF3, NRG1, IGF1, ADRA2B	470	26	16792	5.49656	1	0.6466	0.636692
GOTERM_BP_DIRECT	GO:0007165~signal transduction	44	7.16612	0.0361755	CAMK2B, TENM1, CNTFR, ECM1, CSF3R, EPO, CHRNA4, NR1I2, FAM13A, FPR1, OXT, AKAP17A, NDRG2, CXCL14, ADRA1A, IL1RL1, CRHBP, RASD1, MRC1, NAMPT, NTF3, CAPN3, FGB, CCL23, IL4R, TNFSF14, ABCC9, IGF1, ANK3, MCC, LYVE1, ESR1, C1ORF168, SORL1, EPOR, NR4A1, RCAN1, ARHGAP10, CXCL12, SFRP5, PLXNB1, IGFALS, FCGR2B, S100A9	470	1161	16792	1.35402	1	0.663418	0.653252
GOTERM_BP_DIRECT	GO:0007200~phospholipase C-activating G-protein coupled receptor signaling pathway	6	0.977199	0.0369938	FPR1, PTH1R, ADRA1B, ESR1, ADRA1A, LTB4R	470	66	16792	3.24797	1	0.672863	0.662553
GOTERM_BP_DIRECT	GO:0042104~positive regulation of activated T cell proliferation	4	0.651466	0.0385463	EPO, IGF2, IGF1, AGER	470	27	16792	5.29299	1	0.6954	0.684745
GOTERM_BP_DIRECT	GO:0007568~aging	10	1.62866	0.0422759	GNAO1, EPO, CYP1A1, FOS, PTH1R, PCK1, ADRA1A, HAMP, ENO3, DCN	470	165	16792	2.16531	1	0.740132	0.728792
GOTERM_BP_DIRECT	GO:0000060~protein import into nucleus, translocation	4	0.651466	0.0423044	GCKR, BCL6, SLC11A1, BCL3	470	28	16792	5.10395	1	0.740132	0.728792
GOTERM_BP_DIRECT	GO:2000279~negative regulation of DNA biosynthetic process	3	0.488599	0.0426935	MEG3, DUSP1, GDF2	470	12	16792	8.93191	1	0.740132	0.728792
GOTERM_BP_DIRECT	GO:0030277~maintenance of gastrointestinal epithelium	3	0.488599	0.0426935	SERPINA3, PBLD, MUC6	470	12	16792	8.93191	1	0.740132	0.728792
GOTERM_BP_DIRECT	GO:0006554~lysine catabolic process	3	0.488599	0.0426935	PHYKPL, AADAT, AASS	470	12	16792	8.93191	1	0.740132	0.728792
GOTERM_BP_DIRECT	GO:0001938~positive regulation of endothelial cell proliferation	6	0.977199	0.0435194	NR4A1, ECM1, CXCL12, LRG1, GDF2, VEGFA	470	69	16792	3.10675	1	0.748601	0.737131
GOTERM_BP_DIRECT	GO:0006874~cellular calcium ion homeostasis	7	1.14007	0.0458838	CCL14, CCL23, CXCL12, EPHX2, TRPV4, CCL19, TRPM8	470	93	16792	2.68918	1	0.783201	0.7712
GOTERM_BP_DIRECT	GO:0008152~metabolic process	10	1.62866	0.0464835	GSTM2, GSTM1, ACSM3, ACSL1, NAT2, EPHX2, MAN1C1, ECHDC2, ACSM5, HOGA1	470	168	16792	2.12665	1	0.78738	0.775316
GOTERM_BP_DIRECT	GO:0035914~skeletal muscle cell differentiation	5	0.814332	0.0474711	EGR1, NR4A1, CITED2, FOS, ATF3	470	49	16792	3.64568	1	0.793378	0.781222
GOTERM_BP_DIRECT	GO:0044267~cellular protein metabolic process	8	1.30293	0.0475526	IGFBP3, SAA1, IGF2, APOA4, IGF1, IGFALS, PGA3, PGA4	470	118	16792	2.42221	1	0.793378	0.781222
GOTERM_BP_DIRECT	GO:0070098~chemokine-mediated signaling pathway	6	0.977199	0.0482297	CCL14, CCL23, CXCL12, CCL21, CCL19, CXCL2	470	71	16792	3.01924	1	0.79867	0.786432
GOTERM_BP_DIRECT	GO:0042711~maternal behavior	3	0.488599	0.0495424	OXT, DBH, AVPR1A	470	13	16792	8.24484	1	0.814331	0.801853
GOTERM_BP_DIRECT	GO:0055072~iron ion homeostasis	4	0.651466	0.0503478	SLC25A37, STEAP3, STEAP4, SLC11A1	470	30	16792	4.76369	1	0.815487	0.802992
GOTERM_BP_DIRECT	GO:0009058~biosynthetic process	4	0.651466	0.0503478	AADAT, TAT, ACCS, PBLD	470	30	16792	4.76369	1	0.815487	0.802992
GOTERM_BP_DIRECT	GO:0032259~methylation	6	0.977199	0.0532297	NNMT, CYP1A2, PEMT, MAT1A, INMT, GNMT	470	73	16792	2.93652	1	0.842936	0.830021
GOTERM_BP_DIRECT	GO:0071277~cellular response to calcium ion	5	0.814332	0.0536476	CRHBP, FOSB, CAPN3, FOS, ADCY1	470	51	16792	3.50271	1	0.842936	0.830021
GOTERM_BP_DIRECT	GO:0008016~regulation of heart contraction	4	0.651466	0.0546276	GNAO1, DES, FXYD1, CACNA1H	470	31	16792	4.61002	1	0.842936	0.830021
GOTERM_BP_DIRECT	GO:0006935~chemotaxis	8	1.30293	0.0550796	CCL23, CXCL12, FPR1, DEFA1, DEFA1B, CXCL2, CXCL14, CYR61	470	122	16792	2.3428	1	0.842936	0.830021
GOTERM_BP_DIRECT	GO:0038172~interleukin-33-mediated signaling pathway	2	0.325733	0.0550815	IL1RL1, IL1RAP	470	2	16792	35.7277	1	0.842936	0.830021
GOTERM_BP_DIRECT	GO:0036018~cellular response to erythropoietin	2	0.325733	0.0550815	MT2A, MT1X	470	2	16792	35.7277	1	0.842936	0.830021
GOTERM_BP_DIRECT	GO:0061061~muscle structure development	2	0.325733	0.0550815	CAPN3, RNF165	470	2	16792	35.7277	1	0.842936	0.830021
GOTERM_BP_DIRECT	GO:0070488~neutrophil aggregation	2	0.325733	0.0550815	S100A9, S100A8	470	2	16792	35.7277	1	0.842936	0.830021
GOTERM_BP_DIRECT	GO:0042573~retinoic acid metabolic process	3	0.488599	0.0567556	CYP26A1, BCO2, ALDH8A1	470	14	16792	7.65593	1	0.856739	0.843612
GOTERM_BP_DIRECT	GO:0045821~positive regulation of glycolytic process	3	0.488599	0.0567556	MLXIPL, GPD1, IGF1	470	14	16792	7.65593	1	0.856739	0.843612
GOTERM_BP_DIRECT	GO:0001974~blood vessel remodeling	4	0.651466	0.0590753	BGN, RSPO3, DBH, TGM2	470	32	16792	4.46596	1	0.88573	0.872159
GOTERM_BP_DIRECT	GO:0030509~BMP signaling pathway	6	0.977199	0.0612737	GREM2, EGR1, USP9Y, ID1, GDF2, SLC39A5	470	76	16792	2.8206	1	0.912526	0.898544
GOTERM_BP_DIRECT	GO:0042593~glucose homeostasis	7	1.14007	0.063635	NGFR, MLXIPL, GCGR, TRPV4, DBH, PCK1, ADRA1B	470	101	16792	2.47617	1	0.926611	0.912413
GOTERM_BP_DIRECT	GO:0010633~negative regulation of epithelial cell migration	3	0.488599	0.0643074	EVL, MCC, PBLD	470	15	16792	7.14553	1	0.926611	0.912413
GOTERM_BP_DIRECT	GO:0034389~lipid particle organization	3	0.488599	0.0643074	FITM1, PLIN5, SPG20	470	15	16792	7.14553	1	0.926611	0.912413
GOTERM_BP_DIRECT	GO:0034375~high-density lipoprotein particle remodeling	3	0.488599	0.0643074	LIPG, LCAT, APOA4	470	15	16792	7.14553	1	0.926611	0.912413
GOTERM_BP_DIRECT	GO:0015671~oxygen transport	3	0.488599	0.0643074	HBB, HBA2, HBA1	470	15	16792	7.14553	1	0.926611	0.912413
GOTERM_BP_DIRECT	GO:0006749~glutathione metabolic process	5	0.814332	0.0708892	GSTZ1, GGT5, GSTM2, GSTM1, GSTT2B	470	56	16792	3.18997	1	1	0.985122
GOTERM_BP_DIRECT	GO:1900745~positive regulation of p38MAPK cascade	3	0.488599	0.0721734	GADD45B, HAND2, VEGFA	470	16	16792	6.69894	1	1	0.985122
GOTERM_BP_DIRECT	GO:0014002~astrocyte development	3	0.488599	0.0721734	AGER, S100A9, S100A8	470	16	16792	6.69894	1	1	0.985122
GOTERM_BP_DIRECT	GO:0045956~positive regulation of calcium ion-dependent exocytosis	3	0.488599	0.0721734	TMEM27, SYT9, SYT7	470	16	16792	6.69894	1	1	0.985122
GOTERM_BP_DIRECT	GO:0042060~wound healing	6	0.977199	0.0730098	SPRR3, PDGFRA, SLC11A1, NRG1, DCN, S100A8	470	80	16792	2.67957	1	1	0.985122
GOTERM_BP_DIRECT	GO:0042981~regulation of apoptotic process	11	1.79153	0.0762825	NGFR, EGR1, STEAP3, BCL6, DUSP1, GLS2, IGFBP3, BCL3, NTF3, GDF2, ESR1	470	213	16792	1.84509	1	1	0.985122
GOTERM_BP_DIRECT	GO:0048469~cell maturation	4	0.651466	0.0784757	CCL21, PTH1R, CCL19, VEGFA	470	36	16792	3.96974	1	1	0.985122
GOTERM_BP_DIRECT	GO:0006936~muscle contraction	7	1.14007	0.0792625	GNAO1, VIPR1, DES, FXYD1, CACNA1H, MYOM2, LTB4R	470	107	16792	2.33732	1	1	0.985122
GOTERM_BP_DIRECT	GO:0070509~calcium ion import	3	0.488599	0.0803302	CACNB2, TRPV4, CACNA1H	470	17	16792	6.30488	1	1	0.985122
GOTERM_BP_DIRECT	GO:0042523~positive regulation of tyrosine phosphorylation of Stat5 protein	3	0.488599	0.0803302	GHR, EPO, IGF1	470	17	16792	6.30488	1	1	0.985122
GOTERM_BP_DIRECT	GO:0006882~cellular zinc ion homeostasis	3	0.488599	0.0803302	SLC39A5, MT1X, SLC39A14	470	17	16792	6.30488	1	1	0.985122
GOTERM_BP_DIRECT	GO:0018894~dibenzo-p-dioxin metabolic process	2	0.325733	0.0814762	SRD5A2, CYP1A2	470	3	16792	23.8184	1	1	0.985122
GOTERM_BP_DIRECT	GO:0070315~G1 to G0 transition involved in cell differentiation	2	0.325733	0.0814762	CAPN3, SLC39A5	470	3	16792	23.8184	1	1	0.985122
GOTERM_BP_DIRECT	GO:0003278~apoptotic process involved in heart morphogenesis	2	0.325733	0.0814762	HAND2, CYR61	470	3	16792	23.8184	1	1	0.985122
GOTERM_BP_DIRECT	GO:0009822~alkaloid catabolic process	2	0.325733	0.0814762	CYP3A4, CYP3A5	470	3	16792	23.8184	1	1	0.985122
GOTERM_BP_DIRECT	GO:0033512~L-lysine catabolic process to acetyl-CoA via saccharopine	2	0.325733	0.0814762	AADAT, AASS	470	3	16792	23.8184	1	1	0.985122
GOTERM_BP_DIRECT	GO:0032602~chemokine production	2	0.325733	0.0814762	S100A9, S100A8	470	3	16792	23.8184	1	1	0.985122
GOTERM_BP_DIRECT	GO:0070458~cellular detoxification of nitrogen compound	2	0.325733	0.0814762	GSTM2, GSTM1	470	3	16792	23.8184	1	1	0.985122
GOTERM_BP_DIRECT	GO:0030573~bile acid catabolic process	2	0.325733	0.0814762	CYP39A1, AKR1D1	470	3	16792	23.8184	1	1	0.985122
GOTERM_BP_DIRECT	GO:0038091~positive regulation of cell proliferation by VEGF-activated platelet derived growth factor receptor signaling pathway	2	0.325733	0.0814762	PDGFRA, VEGFA	470	3	16792	23.8184	1	1	0.985122
GOTERM_BP_DIRECT	GO:0009436~glyoxylate catabolic process	2	0.325733	0.0814762	AGXT2, HOGA1	470	3	16792	23.8184	1	1	0.985122
GOTERM_BP_DIRECT	GO:0006979~response to oxidative stress	7	1.14007	0.087815	VNN1, CHRNA4, DUSP1, TAT, ETFDH, NEIL1, MBL2	470	110	16792	2.27358	1	1	0.985122
GOTERM_BP_DIRECT	GO:0051412~response to corticosterone	3	0.488599	0.0887556	FOSB, FOS, AVPR1A	470	18	16792	5.95461	1	1	0.985122
GOTERM_BP_DIRECT	GO:0006103~2-oxoglutarate metabolic process	3	0.488599	0.0887556	GHR, AADAT, TAT	470	18	16792	5.95461	1	1	0.985122
GOTERM_BP_DIRECT	GO:0033189~response to vitamin A	3	0.488599	0.0887556	EPO, CYP1A1, HAMP	470	18	16792	5.95461	1	1	0.985122
GOTERM_BP_DIRECT	GO:0008285~negative regulation of cell proliferation	17	2.76873	0.0904345	MEG3, TENM1, BCHE, CCL23, IGFBP3, DPT, PTH1R, PODN, ADRA1A, CBFA2T3, AZGP1, BCL6, ADAMTS1, SFRP5, PEMT, ATF5, TNS2	470	396	16792	1.53376	1	1	0.985122
GOTERM_BP_DIRECT	GO:0051493~regulation of cytoskeleton organization	3	0.488599	0.0974282	PLXNB1, S100A9, S100A8	470	19	16792	5.64121	1	1	0.985122
GOTERM_BP_DIRECT	GO:0071880~adenylate cyclase-activating adrenergic receptor signaling pathway	3	0.488599	0.0974282	ADRA1B, ADRA1A, ADRA2B	470	19	16792	5.64121	1	1	0.985122
GOTERM_BP_DIRECT	GO:0007263~nitric oxide mediated signal transduction	3	0.488599	0.0974282	RASD1, FPR1, MT1X	470	19	16792	5.64121	1	1	0.985122
GOTERM_BP_DIRECT	GO:0042832~defense response to protozoan	3	0.488599	0.0974282	IL4R, SLC11A1, BCL3	470	19	16792	5.64121	1	1	0.985122
GOTERM_BP_DIRECT	GO:0046579~positive regulation of Ras protein signal transduction	3	0.488599	0.0974282	EPO, NRG1, IGF1	470	19	16792	5.64121	1	1	0.985122
