# Supplementary material for: Single-Cell RNA Sequencing Reveals the Role of Phosphorylation-Related Genes in Hepatocellular Carcinoma Stem Cells
Source: Front Cell Dev Biol. 2022 Jan 4;9:734287. doi: 10.3389/fcell.2021.734287 (PMC8763978; doi:10.3389/fcell.2021.734287)
Supplement: Supplementary file 8 [file Table6.xlsx]

## Sheet: Table S6
Table S6. Cell count of phosphorylation related genes overlaping with EPCAM in CSC, related to Figures 3E.
Genes	Cell count
EPCAM+ only	106
EPCAM+AURKA+	1045
EPCAM+DTYMK+	1423
EPCAM+EZH2+	751
EPCAM+ITGB1BP1+	1738
EPCAM+MARCKSL1+	2166
EPCAM+POLR2G+	1995
EPCAM+POLR2L+	2170
EPCAM+PPP2R1A+	2082
EPCAM+PRC1+	865
