# Supplementary material for: Single-Cell RNA Sequencing Reveals the Role of Phosphorylation-Related Genes in Hepatocellular Carcinoma Stem Cells
Source: Front Cell Dev Biol. 2022 Jan 4;9:734287. doi: 10.3389/fcell.2021.734287 (PMC8763978; doi:10.3389/fcell.2021.734287)
Supplement: Supplementary file 10 [file Table1.xlsx]

## Sheet: Table S1
Table S1. List of 3012 phosphorylation related genes from the Gene Ontology database.
Gene	Type
HGS	kinase related
FABP4	kinase related
PCK1	kinase related
GCK	kinase related
FBN2	kinase related
FBN1	kinase related
MYCNOS	kinase related
MAPK8IP3	kinase related
EREG	kinase related
U3KQA9	kinase related
CASK	kinase related
HYAL2	kinase related
IKBKB	kinase related
BRAF	kinase related
GIPC1	kinase related
MERTK	kinase related
SOST	kinase related
MAP3K12	kinase related
MAP4K2	kinase related
FSTL1	kinase related
NEK6	kinase related
BMP2K	kinase related
CSRP3	kinase related
HMGB1	kinase related
EFEMP1	kinase related
AKAP13	kinase related
SPDYE4	kinase related
MAP2K3	kinase related
PANK2	kinase related
ERBB2	kinase related
GAB2	kinase related
CAMK1G	kinase related
PRKAR2A	kinase related
SLC8A3	kinase related
TBRG4	kinase related
MAPK8IP1	kinase related
TF	kinase related
LTF	kinase related
PMEPA1	kinase related
FBXW5	kinase related
GYS1	kinase related
HDAC5	kinase related
ZNF622	kinase related
ITGB3	kinase related
PPP2R3C	kinase related
ADCY8	kinase related
DRD3	kinase related
FFAR3	kinase related
HBEGF	kinase related
DUSP14	kinase related
S1PR2	kinase related
GCKR	kinase related
CDC25C	kinase related
GAS6	kinase related
LRRC32	kinase related
SNAP91	kinase related
ACVRL1	kinase related
FSTL4	kinase related
JAK2	kinase related
NOX4	kinase related
IL26	kinase related
AKAP12	kinase related
PRKCG	kinase related
CUL5	kinase related
PPP2CA	kinase related
IL4	kinase related
INHA	kinase related
PBK	kinase related
ITGB2	kinase related
FKBP8	kinase related
TRPM6	kinase related
USP9X	kinase related
PRR5L	kinase related
CXXC5	kinase related
CD19	kinase related
ESM1	kinase related
AKIP1	kinase related
TMEM9B	kinase related
AMH	kinase related
BMP3	kinase related
PPM1A	kinase related
PLCB1	kinase related
SUFU	kinase related
ANG	kinase related
EPHB3	kinase related
POLR2C	kinase related
ATF2	kinase related
GPRC5C	kinase related
FOLR1	kinase related
APP	kinase related
NCS1	kinase related
ATP6V1B1	kinase related
EZR	kinase related
WEE1	kinase related
PPP1CB	kinase related
CDK9	kinase related
MARK4	kinase related
CCND3	kinase related
CCND2	kinase related
STK26	kinase related
RASIP1	kinase related
CRIM1	kinase related
CCNB2	kinase related
SPDYE16	kinase related
TSSK4	kinase related
PNCK	kinase related
EDAR	kinase related
APOD	kinase related
PACSIN2	kinase related
FASTK	kinase related
SPRY4	kinase related
PTK2B	kinase related
FOXC1	kinase related
GMFB	kinase related
TOP2B	kinase related
WWC2	kinase related
TRIM5	kinase related
CEP85	kinase related
PTPRA	kinase related
PIDD1	kinase related
SHKBP1	kinase related
TIPARP	kinase related
CILP	kinase related
TGM2	kinase related
GTF2H3	kinase related
UPRT	kinase related
MAP3K9	kinase related
POLR2K	kinase related
DRD4	kinase related
C2CD5	kinase related
TBX20	kinase related
RAPGEF2	kinase related
LTBP4	kinase related
SORT1	kinase related
GPD1L	kinase related
PID1	kinase related
GPLD1	kinase related
NGFR	kinase related
RHOF	kinase related
MKNK2	kinase related
MUC20	kinase related
COL1A2	kinase related
SHC3	kinase related
DUSP2	kinase related
FASTKD5	kinase related
SETX	kinase related
TRIM71	kinase related
KSR2	kinase related
MAPKAPK5	kinase related
TANK	kinase related
STK40	kinase related
NR4A3	kinase related
AP3S1	kinase related
TSC1	kinase related
SH3BP5L	kinase related
CASP10	kinase related
PMS2P1	kinase related
PROK2	kinase related
HASPIN	kinase related
RAPGEF1	kinase related
DACT3	kinase related
ETNK1	kinase related
CENPJ	kinase related
SPDYA	kinase related
MAPK12	kinase related
SGK2	kinase related
C1QBP	kinase related
IGFBP1	kinase related
CILK1	kinase related
CLK4	kinase related
CIT	kinase related
PJA2	kinase related
GATA3	kinase related
ARHGAP33	kinase related
SOCS6	kinase related
SOCS3	kinase related
S100B	kinase related
DGKA	kinase related
PTPRT	kinase related
PFKP	kinase related
AURKAIP1	kinase related
CDK2AP1	kinase related
SOCS7	kinase related
NRG2	kinase related
SOCS2	kinase related
NMRK1	kinase related
ANKRD2	kinase related
MAP3K1	kinase related
KHK	kinase related
AGTR2	kinase related
TWSG1	kinase related
SNX16	kinase related
TTK	kinase related
NEDD4	kinase related
CSRNP1	kinase related
TRIB3	kinase related
TAX1BP1	kinase related
LILRA5	kinase related
CYBA	kinase related
SLAMF1	kinase related
CEP57	kinase related
PDCD10	kinase related
IMPACT	kinase related
ATP6V0D2	kinase related
BMPER	kinase related
SPDYE2B	kinase related
OTOL1	kinase related
PRKCE	kinase related
CCNJ	kinase related
DAND5	kinase related
TRIB2	kinase related
PLPP1	kinase related
SH2B2	kinase related
F7	kinase related
EIF2AK4	kinase related
BTC	kinase related
TRAF4	kinase related
ITPKA	kinase related
PI4KAP1	kinase related
GPC1	kinase related
ATP2B4	kinase related
SMPD3	kinase related
GPR17	kinase related
USP9Y	kinase related
KHDRBS1	kinase related
ROR2	kinase related
EID2	kinase related
JAK1	kinase related
BDKRB1	kinase related
RPS6KB1	kinase related
KCNQ1	kinase related
GCSAM	kinase related
IER3	kinase related
IGSF1	kinase related
FRMD5	kinase related
FGD2	kinase related
SH3RF1	kinase related
RELN	kinase related
ATR	kinase related
ANKS1B	kinase related
CAMK2B	kinase related
CAMK2G	kinase related
RBBP6	kinase related
CD80	kinase related
IRF5	kinase related
SNW1	kinase related
ADARB1	kinase related
CARD11	kinase related
PARP16	kinase related
STK17B	kinase related
CLEC7A	kinase related
NGEF	kinase related
BCAR1	kinase related
INHBA	kinase related
CAMKK1	kinase related
CD8A	kinase related
CDC7	kinase related
BMP8A	kinase related
CDH13	kinase related
SPRED1	kinase related
SPRED2	kinase related
ADCK2	kinase related
ADAR	kinase related
DUSP16	kinase related
ADK	kinase related
RPS3	kinase related
WARS1	kinase related
CASP9	kinase related
EDA	kinase related
ANOS1	kinase related
SH2D3C	kinase related
MARK2	kinase related
FAM89B	kinase related
PGAM1	kinase related
INHBE	kinase related
TAB3	kinase related
BLK	kinase related
ZGPAT	kinase related
TRIM25	kinase related
SMAD7	kinase related
ATP1B1	kinase related
ATP1A1	kinase related
GUCY2D	kinase related
IGF1	kinase related
ANGPT2	kinase related
DCTN1	kinase related
ELAPOR2	kinase related
TNNI3	kinase related
MT-ND2	kinase related
PIPSL	kinase related
ACTBL2	kinase related
ASH1L	kinase related
SUMO4	kinase related
SOX11	kinase related
TRIM21	kinase related
SEMA4C	kinase related
AMBRA1	kinase related
AK7	kinase related
MAP2K4	kinase related
MAPK9	kinase related
MAPK8	kinase related
SRCIN1	kinase related
DAG1	kinase related
PPP2R1A	kinase related
TOB1	kinase related
CDK7	kinase related
WDR81	kinase related
SPHK2	kinase related
CARD19	kinase related
CC2D1A	kinase related
SLC27A4	kinase related
GTF2H2C	kinase related
BRD2	kinase related
DOCK1	kinase related
PRPS1	kinase related
MPP2	kinase related
GIT2	kinase related
STK31	kinase related
EIF3A	kinase related
TEK	kinase related
MAP2K1	kinase related
UBD	kinase related
FOXO1	kinase related
ARHGEF5	kinase related
MYDGF	kinase related
CNKSR1	kinase related
FBXW7	kinase related
RFK	kinase related
CAVIN3	kinase related
WDR54	kinase related
MT-RNR1	kinase related
PANK3	kinase related
RIPK4	kinase related
ARAP1	kinase related
SIK1	kinase related
HUNK	kinase related
LCP1	kinase related
SPDYE3	kinase related
HNF4A	kinase related
F2R	kinase related
F3	kinase related
OSM	kinase related
NEK9	kinase related
ANKRA2	kinase related
IL2	kinase related
RIOK1	kinase related
PTAFR	kinase related
ARPC5	kinase related
CFLAR	kinase related
NCBP1	kinase related
RORA	kinase related
MSTN	kinase related
SDC2	kinase related
PPP4C	kinase related
TNFSF11	kinase related
NRP1	kinase related
CCNYL2	kinase related
CXCR4	kinase related
TNFRSF10B	kinase related
CHEK1	kinase related
PLA2G1B	kinase related
TMEM100	kinase related
ADRA1A	kinase related
GBA	kinase related
ATP1A4	kinase related
CERK	kinase related
MAP2K7	kinase related
FSHR	kinase related
RIOK3	kinase related
ITGB1BP1	kinase related
DTYMK	kinase related
LRP1	kinase related
UBC	kinase related
TPBG	kinase related
ZFP36L1	kinase related
PARD6G	kinase related
CHRNA7	kinase related
HSF1	kinase related
PRKD3	kinase related
CLTC	kinase related
PLEKHG5	kinase related
CKS2	kinase related
AFAP1L2	kinase related
TICAM2	kinase related
SHC4	kinase related
SASH1	kinase related
DCLK2	kinase related
GATA6	kinase related
IPO5	kinase related
XRCC5	kinase related
WLS	kinase related
PITPNM3	kinase related
PITPNM2	kinase related
NCKAP1L	kinase related
WNT11	kinase related
INAVA	kinase related
RHOBTB2	kinase related
SELP	kinase related
PFKFB1	kinase related
HKDC1	kinase related
GDF7	kinase related
GDF10	kinase related
INHBC	kinase related
ITGB6	kinase related
RRAS	kinase related
PDE6G	kinase related
MINK1	kinase related
NIN	kinase related
SUB1	kinase related
FN3KRP	kinase related
CDK4	kinase related
PSKH1	kinase related
TMEM106A	kinase related
CDK17	kinase related
CDK16	kinase related
CDK5	kinase related
CDK6	kinase related
CDKL1	kinase related
CDK3	kinase related
ADCYAP1	kinase related
VWC2	kinase related
NCKAP1	kinase related
ATP6V1C1	kinase related
NME4	kinase related
TRIM62	kinase related
CNK3/IPCEF1	kinase related
CDKL2	kinase related
ZBTB4	kinase related
MAPK8IP2	kinase related
DLL1	kinase related
TDGF1	kinase related
PAK5	kinase related
MBD5	kinase related
JCAD	kinase related
SERPINF2	kinase related
RCC2	kinase related
MDFIC	kinase related
NYAP2	kinase related
VIM	kinase related
MEF2A	kinase related
LRRK1	kinase related
CCNYL1	kinase related
CCDC88C	kinase related
ITGA5	kinase related
PLCE1	kinase related
A0A0J9YYD9	kinase related
PPM1N	kinase related
HCK	kinase related
FGF4	kinase related
TRAT1	kinase related
MOB3C	kinase related
MOB2	kinase related
INKA2	kinase related
NADK2	kinase related
BDNF	kinase related
ERFE	kinase related
PI4KAP2	kinase related
MEGF8	kinase related
CDK12	kinase related
ATF4	kinase related
TRIML2	kinase related
ADRA2C	kinase related
A0A3B3ISS9	kinase related
PLK2	kinase related
TMED4	kinase related
HNRNPU	kinase related
CLNK	kinase related
ADCK5	kinase related
SPDYE2	kinase related
SPDYE7P	kinase related
TCIRG1	kinase related
HTRA3	kinase related
AKAIN1	kinase related
PXK	kinase related
SPHKAP	kinase related
CSNK1A1L	kinase related
CD14	kinase related
RHOBTB3	kinase related
EPO	kinase related
IL1B	kinase related
IFNG	kinase related
FAM83G	kinase related
SFRP1	kinase related
RBL1	kinase related
HEXIM1	kinase related
ZDHHC17	kinase related
BCL2L14	kinase related
FGFRL1	kinase related
MPP5	kinase related
ELANE	kinase related
CARD8	kinase related
UCN	kinase related
NKX2-1	kinase related
F2RL1	kinase related
HSP90AB1	kinase related
PFKM	kinase related
FGF8	kinase related
STK38L	kinase related
N4BP2	kinase related
ZFYVE16	kinase related
CCNJL	kinase related
FAM83A	kinase related
CCL21	kinase related
MOB1B	kinase related
MAVS	kinase related
SLC12A2	kinase related
RASGRP3	kinase related
DGKK	kinase related
PLEKHA1	kinase related
MTURN	kinase related
IGF2R	kinase related
TKFC	kinase related
MSX1	kinase related
NPPA	kinase related
KLB	kinase related
ZNF451	kinase related
NGF	kinase related
TGFB1	kinase related
TGFA	kinase related
EGF	kinase related
CD27	kinase related
PPP1R14B	kinase related
PDGFB	kinase related
STK17A	kinase related
RFFL	kinase related
KRAS	kinase related
HRAS	kinase related
SHISA2	kinase related
LOX	kinase related
SH3TC2	kinase related
CEP192	kinase related
MYC	kinase related
PRKCD	kinase related
KL	kinase related
EEF1A2	kinase related
PIK3R5	kinase related
KAT2B	kinase related
NELL1	kinase related
GRK6	kinase related
GHSR	kinase related
MSH2	kinase related
ATP6V1C2	kinase related
TOP2A	kinase related
TOP1	kinase related
RAD50	kinase related
TRAF6	kinase related
FGFR1	kinase related
ADRA2B	kinase related
ARF4	kinase related
ITGB5	kinase related
CCDC88A	kinase related
BMP7	kinase related
ERCC2	kinase related
ENHO	kinase related
IGFBP2	kinase related
PIM1	kinase related
PTPN1	kinase related
FLNA	kinase related
ADIPOQ	kinase related
TTBK1	kinase related
GRK1	kinase related
NF1	kinase related
DNM1	kinase related
MPP1	kinase related
ITSN1	kinase related
KITLG	kinase related
TNFAIP3	kinase related
PTK2	kinase related
SLC12A7	kinase related
MAP3K19	kinase related
SPDYC	kinase related
PRMT1	kinase related
ELP2	kinase related
NHLRC1	kinase related
MYD88	kinase related
APH1B	kinase related
FOS	kinase related
CPNE1	kinase related
CIB1	kinase related
CANT1	kinase related
TIRAP	kinase related
TSG101	kinase related
SECTM1	kinase related
EFNA5	kinase related
GSN	kinase related
STMN1	kinase related
ZFAND6	kinase related
HSPA5	kinase related
TESK1	kinase related
MAPRE2	kinase related
UCMA	kinase related
PAQR3	kinase related
MMD	kinase related
TAF7	kinase related
SS18	kinase related
RNF138	kinase related
HES5	kinase related
DCAKD	kinase related
CCK	kinase related
ATP6V1B2	kinase related
PRKCI	kinase related
FER	kinase related
SOX9	kinase related
TRIM38	kinase related
PIP4K2A	kinase related
ARFGEF2	kinase related
ARFGEF1	kinase related
CCN1	kinase related
BRK1	kinase related
CD109	kinase related
GDF1	kinase related
AK9	kinase related
UFL1	kinase related
CCN3	kinase related
MAGI3	kinase related
PIK3CG	kinase related
CSNK1D	kinase related
CSNK1A1	kinase related
CDK1	kinase related
CYFIP1	kinase related
MST1	kinase related
C5	kinase related
GRIN1	kinase related
HTR2A	kinase related
HTR1B	kinase related
PIBF1	kinase related
NDN	kinase related
AGT	kinase related
RPS27A	kinase related
PHB2	kinase related
COPS8	kinase related
PPM1E	kinase related
RAD9A	kinase related
NRTN	kinase related
CHP1	kinase related
MYO3B	kinase related
BAD	kinase related
SOSTDC1	kinase related
PRKCZ	kinase related
AKT1	kinase related
BCR	kinase related
JTB	kinase related
FGF18	kinase related
PRR5	kinase related
ZFAND5	kinase related
DVL3	kinase related
SMAD1	kinase related
SMAD2	kinase related
ALKAL1	kinase related
RALB	kinase related
CHRM1	kinase related
TAF1L	kinase related
CNKSR2	kinase related
NEURL1	kinase related
SPEG	kinase related
EFNB3	kinase related
CD226	kinase related
CDC42BPG	kinase related
CDKL5	kinase related
MADD	kinase related
MAPK11	kinase related
PIP5K1A	kinase related
CCNG1	kinase related
NEK4	kinase related
NEK3	kinase related
NEK2	kinase related
TIA1	kinase related
MNAT1	kinase related
CCNH	kinase related
LITAF	kinase related
CCL19	kinase related
PKP2	kinase related
BLNK	kinase related
CACTIN	kinase related
EPN1	kinase related
CITED2	kinase related
SMAD5	kinase related
FSHB	kinase related
PTPN12	kinase related
DOK1	kinase related
GDF15	kinase related
TNS2	kinase related
SFRP4	kinase related
SDC4	kinase related
SLC20A1	kinase related
AK5	kinase related
IKBKG	kinase related
RGN	kinase related
CEMIP	kinase related
EPHA1	kinase related
HDAC7	kinase related
CSNK1G3	kinase related
TGFBRAP1	kinase related
SHH	kinase related
SHB	kinase related
COX11	kinase related
FYN	kinase related
LCK	kinase related
CEP55	kinase related
PYDC1	kinase related
GFRAL	kinase related
RPS6KA1	kinase related
PPP5C	kinase related
DDX3X	kinase related
ADGRV1	kinase related
PIK3C2G	kinase related
PITPNM1	kinase related
SDCBP	kinase related
MAP3K4	kinase related
SOCS4	kinase related
KIF5B	kinase related
SREBF1	kinase related
POLR2I	kinase related
LTBR	kinase related
PRLR	kinase related
ERBB3	kinase related
CDK18	kinase related
PI4K2B	kinase related
BMPR1A	kinase related
CCL8	kinase related
BST2	kinase related
ARHGEF28	kinase related
TAOK1	kinase related
M0QYC6	kinase related
DUSP1	kinase related
WDR91	kinase related
HNRNPF	kinase related
IGF2	kinase related
FGFR2	kinase related
IGF1R	kinase related
PMVK	kinase related
CDK10	kinase related
INS	kinase related
CNOT9	kinase related
TBC1D5	kinase related
CRIPAK	kinase related
DYNAP	kinase related
RAB11FIP2	kinase related
LPAR1	kinase related
RNASEL	kinase related
FBXO7	kinase related
BRSK2	kinase related
RNF13	kinase related
SORL1	kinase related
DOCK4	kinase related
LRRK2	kinase related
ZAP70	kinase related
PRKX	kinase related
STK11IP	kinase related
NUP93	kinase related
ADCY7	kinase related
RASD2	kinase related
TLR8	kinase related
PRPS1L1	kinase related
CCNQ	kinase related
AP2S1	kinase related
LIMK2	kinase related
LIMK1	kinase related
INSR	kinase related
BRSK1	kinase related
VDAC1	kinase related
FGF7	kinase related
CDH5	kinase related
MAPK1	kinase related
GHRH	kinase related
GCG	kinase related
FCSK	kinase related
ACSL1	kinase related
C5AR1	kinase related
GCNT2	kinase related
CALCA	kinase related
PDIK1L	kinase related
CDK11B	kinase related
STK25	kinase related
CLDN5	kinase related
LYST	kinase related
H0YGX0	kinase related
MYOCD	kinase related
FEZ1	kinase related
NPRL2	kinase related
SEZ6	kinase related
PDCD4	kinase related
ABI1	kinase related
ACTG1	kinase related
STK11	kinase related
CCBE1	kinase related
TDGF1P3	kinase related
SMARCC1	kinase related
DUSP10	kinase related
RACK1	kinase related
MAP4K1	kinase related
FGF13	kinase related
PKMYT1	kinase related
TMEM108	kinase related
GUCY2F	kinase related
CDK20	kinase related
MZB1	kinase related
COPS5	kinase related
DUSP19	kinase related
MYO16	kinase related
FGF9	kinase related
GRK7	kinase related
SYK	kinase related
FRS2	kinase related
GNG3	kinase related
UNC5B	kinase related
SEPHS2	kinase related
LY96	kinase related
AVP	kinase related
SKP1	kinase related
BMX	kinase related
RPS6KA3	kinase related
STK32A	kinase related
SH3GL2	kinase related
CXCL17	kinase related
SV2A	kinase related
PRKAR2B	kinase related
PRKAR1B	kinase related
ZFP36	kinase related
SCYL3	kinase related
TNF	kinase related
DOCK3	kinase related
ANGPT1	kinase related
CDC42EP5	kinase related
RHEB	kinase related
MAP3K21	kinase related
WASHC1	kinase related
EPHA7	kinase related
HTR2B	kinase related
TAB1	kinase related
MYLK	kinase related
NAB2	kinase related
GLRX3	kinase related
HPN	kinase related
DAPK1	kinase related
ELAVL1	kinase related
CD8B	kinase related
CCNB1	kinase related
NCF2	kinase related
DLG2	kinase related
CCNC	kinase related
FAS	kinase related
DCK	kinase related
CMPK1	kinase related
COQ8B	kinase related
FPR1	kinase related
HTT	kinase related
GATA4	kinase related
CDKN1C	kinase related
NLRP6	kinase related
BTBD11	kinase related
SKOR1	kinase related
DBF4B	kinase related
EFNA3	kinase related
AP2M1	kinase related
EFNB2	kinase related
AKAP9	kinase related
PLK1	kinase related
VRK1	kinase related
MYOC	kinase related
RARRES2	kinase related
CITED1	kinase related
TCP11	kinase related
BARD1	kinase related
FOXC2	kinase related
DUSP9	kinase related
PTPN18	kinase related
CDC6	kinase related
DNAJA1	kinase related
MAP3K3	kinase related
PHIP	kinase related
PTGIR	kinase related
AKT2	kinase related
PHLDA3	kinase related
IPCEF1	kinase related
GASK1A	kinase related
AHI1	kinase related
GH2	kinase related
GH1	kinase related
PRL	kinase related
RPTOR	kinase related
SHISA5	kinase related
NELL2	kinase related
MIER1	kinase related
FCGR2B	kinase related
CDC5L	kinase related
TFG	kinase related
GNAT1	kinase related
FGF3	kinase related
SFN	kinase related
YWHAB	kinase related
HNRNPH1	kinase related
PARK7	kinase related
GPR21	kinase related
STAM	kinase related
PROX1	kinase related
CREBBP	kinase related
MAP3K5	kinase related
MICAL1	kinase related
EGR1	kinase related
ITGAV	kinase related
ATP6V1A	kinase related
NPM1	kinase related
CKM	kinase related
ZYX	kinase related
CLP1	kinase related
PTN	kinase related
CD2	kinase related
PKHD1	kinase related
SGK3	kinase related
EZH2	kinase related
ATP6AP1	kinase related
CIITA	kinase related
TAF1	kinase related
ZFAND2B	kinase related
GDF5	kinase related
SLC2A1	kinase related
CCNB3	kinase related
VAC14	kinase related
MAPRE1	kinase related
STYK1	kinase related
PTPN14	kinase related
TWIST1	kinase related
RHOH	kinase related
NRG4	kinase related
TRIP6	kinase related
TRIP4	kinase related
TARBP2	kinase related
TRADD	kinase related
RB1	kinase related
F11R	kinase related
NKX3-1	kinase related
PDXK	kinase related
IFNAR2	kinase related
ROR1	kinase related
AKAP17A	kinase related
WNT7A	kinase related
PIK3C2B	kinase related
AP1B1	kinase related
PFKFB4	kinase related
PCP4	kinase related
NOX1	kinase related
FAM110C	kinase related
CD36	kinase related
SPRED3	kinase related
AGK	kinase related
CSNK1G1	kinase related
AKAP1	kinase related
TRIM59	kinase related
PDE6H	kinase related
CIR1	kinase related
RUNX2	kinase related
ESRP1	kinase related
TRIM39	kinase related
GALK1	kinase related
WWC1	kinase related
DYRK2	kinase related
SKAP1	kinase related
PROK1	kinase related
ANKS1A	kinase related
RUBCN	kinase related
SGO1	kinase related
GCN1	kinase related
ZNF675	kinase related
MAPK15	kinase related
ILKAP	kinase related
SMURF1	kinase related
NCOA5	kinase related
PAX6	kinase related
TOLLIP	kinase related
ZFYVE28	kinase related
TCP11X2	kinase related
PIFO	kinase related
DAPK2	kinase related
NCF4	kinase related
CDK5R1	kinase related
TEX14	kinase related
ITPRIP	kinase related
NLRC5	kinase related
JUP	kinase related
SLC44A2	kinase related
KIF14	kinase related
STXBP1	kinase related
ARHGEF6	kinase related
LRRC14	kinase related
SLC39A14	kinase related
C18orf32	kinase related
DAZAP2	kinase related
PAX2	kinase related
MAP3K8	kinase related
NBL1	kinase related
TNIP1	kinase related
TRAF7	kinase related
LGALS9	kinase related
CSK	kinase related
UBB	kinase related
ZC3HC1	kinase related
PIGR	kinase related
ZDHHC13	kinase related
TRIM8	kinase related
FIBIN	kinase related
MMP9	kinase related
COL4A2	kinase related
PTPRC	kinase related
AKAP14	kinase related
WDR41	kinase related
MET	kinase related
CHIA	kinase related
SESN3	kinase related
SESN2	kinase related
MAGI2	kinase related
ERC1	kinase related
TICAM1	kinase related
RND3	kinase related
RHOA	kinase related
IDE	kinase related
PRKD2	kinase related
PPP1R12C	kinase related
ERCC6	kinase related
PPP1R14C	kinase related
SNIP1	kinase related
TLK2	kinase related
MTDH	kinase related
MVK	kinase related
ACP4	kinase related
OSBPL8	kinase related
PLAUR	kinase related
GTPBP4	kinase related
PRKN	kinase related
CAMK1D	kinase related
TMPRSS6	kinase related
CCNF	kinase related
UCK1	kinase related
NOL9	kinase related
CDK2	kinase related
POLR2A	kinase related
PMS2P11	kinase related
SH2D6	kinase related
RBL2	kinase related
ADCK1	kinase related
LDB1	kinase related
DYRK1A	kinase related
HTRA4	kinase related
CUL1	kinase related
HYKK	kinase related
TGFBR1	kinase related
ACVR1B	kinase related
LRIT3	kinase related
ERBB4	kinase related
CEP152	kinase related
FLT3	kinase related
ALKAL2	kinase related
AP2A2	kinase related
PPP1CC	kinase related
TRAF5	kinase related
SOGA1	kinase related
PIK3R2	kinase related
GFRA2	kinase related
PLK4	kinase related
PIK3C2A	kinase related
GLG1	kinase related
ULK2	kinase related
CDK14	kinase related
EEF2K	kinase related
PARD3	kinase related
WASL	kinase related
SLC33A1	kinase related
DKK1	kinase related
SMCR8	kinase related
CDKL4	kinase related
UBE3A	kinase related
NEO1	kinase related
HFE	kinase related
SEMA4D	kinase related
S100A13	kinase related
WFIKKN2	kinase related
P2RX4	kinase related
PIK3R4	kinase related
MAPK10	kinase related
MYLK4	kinase related
PRAG1	kinase related
GASK1B	kinase related
UBASH3B	kinase related
MAP3K14	kinase related
TRIM22	kinase related
SCIMP	kinase related
LGMN	kinase related
HOXA13	kinase related
RHOC	kinase related
GPER1	kinase related
PTBP1	kinase related
YWHAZ	kinase related
HIPK1	kinase related
SHPK	kinase related
SH3RF3	kinase related
CCNE2	kinase related
CHEK2	kinase related
PAK4	kinase related
AIP	kinase related
SIK2	kinase related
CFC1	kinase related
CFC1B	kinase related
HAX1	kinase related
WNT5A	kinase related
RGS2	kinase related
MYO1C	kinase related
CDKL3	kinase related
DUSP29	kinase related
PRPS2	kinase related
CSNK2A1	kinase related
TK2	kinase related
SGK1	kinase related
SERPINA12	kinase related
ATP6V1E1	kinase related
NPR1	kinase related
STRADA	kinase related
KSR1	kinase related
GTF2H2	kinase related
PTK6	kinase related
NOD2	kinase related
PIP4K2C	kinase related
GLYCTK	kinase related
SGMS1	kinase related
BMPR2	kinase related
PIK3R3	kinase related
MAP2K2	kinase related
PHYHIP	kinase related
TSPYL5	kinase related
WASF1	kinase related
ELMO1	kinase related
IP6K1	kinase related
TP53	kinase related
NCSTN	kinase related
NTRK1	kinase related
WNT1	kinase related
DUSP3	kinase related
SCX	kinase related
TTN	kinase related
NRK	kinase related
ATP6V0A4	kinase related
CD4	kinase related
MAP4K3	kinase related
TRPV4	kinase related
CX3CL1	kinase related
HLA-DRB1	kinase related
STK33	kinase related
PIP5KL1	kinase related
NOTCH1	kinase related
TRPT1	kinase related
SLC2A4	kinase related
CDKN1B	kinase related
WNK3	kinase related
PTPN3	kinase related
MSN	kinase related
RBCK1	kinase related
ITGB8	kinase related
ADAMTSL2	kinase related
ITGA3	kinase related
PKM	kinase related
INSRR	kinase related
FURIN	kinase related
PEG10	kinase related
STXBP4	kinase related
UCHL1	kinase related
NEK10	kinase related
ATP6V0D1	kinase related
PARD6B	kinase related
CSF3	kinase related
IFI6	kinase related
DVL1	kinase related
ALPK2	kinase related
MOB3B	kinase related
FUT8	kinase related
CCNE1	kinase related
EEF1A1	kinase related
SHANK3	kinase related
WNT7B	kinase related
WNT4	kinase related
WNT3A	kinase related
SEMA5A	kinase related
CHI3L1	kinase related
DGKZ	kinase related
ITPK1	kinase related
CCNA1	kinase related
PKD2	kinase related
DCTN2	kinase related
CAMK2D	kinase related
HDAC1	kinase related
RIPK1	kinase related
EIF4EBP2	kinase related
USP37	kinase related
ITK	kinase related
CSNK1G2	kinase related
SRPK2	kinase related
MRNIP	kinase related
PIP4K2B	kinase related
PIN1	kinase related
DLG4	kinase related
PRPF4B	kinase related
YWHAG	kinase related
PTPRK	kinase related
LMO4	kinase related
PTPRR	kinase related
EPGN	kinase related
SH3RF2	kinase related
MAPRE3	kinase related
PKIA	kinase related
TBCK	kinase related
LRIG2	kinase related
NRROS	kinase related
STK38	kinase related
ZC3H3	kinase related
A0A494C176	kinase related
TRIM49	kinase related
NIM1K	kinase related
GNAI2	kinase related
RHOBTB1	kinase related
SPDYE6	kinase related
DLG3	kinase related
PIK3CD	kinase related
RB1CC1	kinase related
ETV2	kinase related
NEK7	kinase related
MMD2	kinase related
KBTBD2	kinase related
STK10	kinase related
IFT20	kinase related
AGAP2	kinase related
CSPG4	kinase related
STAT5B	kinase related
GTF2H4	kinase related
PDGFRA	kinase related
EPS8L1	kinase related
EPS8L3	kinase related
CYBB	kinase related
ARPC1A	kinase related
NME9	kinase related
CREB1	kinase related
HTRA1	kinase related
RYR2	kinase related
RND1	kinase related
OTUD7A	kinase related
UBE2D1	kinase related
ADAMTS12	kinase related
CDKN1A	kinase related
STK35	kinase related
GPC3	kinase related
FAM20C	kinase related
ATP6V0B	kinase related
CAV2	kinase related
CACUL1	kinase related
PANK1	kinase related
AP2B1	kinase related
SIRT2	kinase related
MAPK4	kinase related
IRAK1	kinase related
RAC1	kinase related
MMP2	kinase related
DGKH	kinase related
CORO1A	kinase related
IQGAP1	kinase related
VRK2	kinase related
UTRN	kinase related
PDGFRL	kinase related
S100A4	kinase related
SPART	kinase related
PPP2R5B	kinase related
PPP2R5A	kinase related
NCAPG2	kinase related
RASGRP4	kinase related
PKDCC	kinase related
PRKD1	kinase related
ANKRD54	kinase related
PEA15	kinase related
PDK3	kinase related
PDK2	kinase related
PDK1	kinase related
LEFTY2	kinase related
HIP1	kinase related
AGER	kinase related
TGFB2	kinase related
MIDN	kinase related
FAM83C	kinase related
LIMS1	kinase related
MEN1	kinase related
FGF22	kinase related
HSPB1	kinase related
LAX1	kinase related
BMPR1B	kinase related
SULF1	kinase related
SULF2	kinase related
LMTK2	kinase related
LAPTM4B	kinase related
IQGAP3	kinase related
GTF2H5	kinase related
CDKN2D	kinase related
CASR	kinase related
TUBA4A	kinase related
NRG3	kinase related
RGMB	kinase related
STX17	kinase related
LEP	kinase related
OPRD1	kinase related
UGT1A10	kinase related
UGT1A7	kinase related
CLSPN	kinase related
ID1	kinase related
EDA2R	kinase related
HSP90B2P	kinase related
RELL1	kinase related
PELI2	kinase related
DDX1	kinase related
VRK3	kinase related
TFAP2B	kinase related
PSTK	kinase related
STK32C	kinase related
PRR7	kinase related
SLC35B2	kinase related
TTBK2	kinase related
PIM3	kinase related
FGFBP3	kinase related
LURAP1L	kinase related
DEPTOR	kinase related
UHMK1	kinase related
BCL9L	kinase related
UCK2	kinase related
PTPRB	kinase related
NLRX1	kinase related
ADAM17	kinase related
ACVR2B	kinase related
PRKDC	kinase related
MYORG	kinase related
POLR2D	kinase related
TNK1	kinase related
PRKCH	kinase related
DIPK1A	kinase related
C1QTNF12	kinase related
FZD5	kinase related
ROCK1	kinase related
MROH2B	kinase related
TAOK2	kinase related
CD74	kinase related
ADAM9	kinase related
UNC119	kinase related
THY1	kinase related
XRCC4	kinase related
KIZ	kinase related
ILK	kinase related
MAS1	kinase related
NOP53	kinase related
FASTKD1	kinase related
UBE2V1	kinase related
EIF2AK3	kinase related
CARD10	kinase related
GPRC5B	kinase related
GRK5	kinase related
RYK	kinase related
HAND2	kinase related
GPRC5D	kinase related
TREM2	kinase related
FGR	kinase related
STX1B	kinase related
TGFBR3	kinase related
NME5	kinase related
RHBDF2	kinase related
PIK3AP1	kinase related
CAV1	kinase related
RAP2B	kinase related
AAK1	kinase related
FAM83E	kinase related
POLR2F	kinase related
CAMK2N1	kinase related
MECOM	kinase related
MLLT1	kinase related
FASTKD2	kinase related
CAV3	kinase related
PLK5	kinase related
HDAC4	kinase related
BCKDK	kinase related
TLR3	kinase related
MYCN	kinase related
HRG	kinase related
POLR1G	kinase related
TK1	kinase related
CRYBG3	kinase related
PDE3B	kinase related
UBE2D3	kinase related
NBN	kinase related
CD7	kinase related
TRIB1	kinase related
HGF	kinase related
TESK2	kinase related
ERBIN	kinase related
TGFBR3L	kinase related
TP53RK	kinase related
NODAL	kinase related
GFRA4	kinase related
BEGAIN	kinase related
ARTN	kinase related
INHBB	kinase related
RPS6KC1	kinase related
CAMKK2	kinase related
CKS1B	kinase related
PPM1D	kinase related
OGT	kinase related
RNF165	kinase related
JMJD8	kinase related
RAB8A	kinase related
UCKL1	kinase related
IRAK4	kinase related
FGF23	kinase related
PRDM14	kinase related
WWTR1	kinase related
CEP68	kinase related
MAPK13	kinase related
NR2F2	kinase related
MKNK1	kinase related
LEPROT	kinase related
CSNK2A2	kinase related
STK3	kinase related
PAK1IP1	kinase related
NR1H4	kinase related
PAK2	kinase related
RGL2	kinase related
PDGFD	kinase related
PIH1D1	kinase related
MAPK7	kinase related
MAP2K5	kinase related
PRDX4	kinase related
PASK	kinase related
FADD	kinase related
PAK1	kinase related
TGIF2	kinase related
ERN2	kinase related
BAMBI	kinase related
NDEL1	kinase related
PTGER4	kinase related
PRKAA1	kinase related
RBPMS2	kinase related
ADCY2	kinase related
DUSP4	kinase related
TRAF3	kinase related
ACE	kinase related
TSSK2	kinase related
ADGRA2	kinase related
EIF2AK2	kinase related
IL17F	kinase related
WDR83	kinase related
PELO	kinase related
IP6K3	kinase related
SIKE1	kinase related
OTUD3	kinase related
ADPGK	kinase related
TRIM6	kinase related
RPRD1B	kinase related
PDE8A	kinase related
CRYAB	kinase related
GFRA3	kinase related
FCRL3	kinase related
SH2D3A	kinase related
VPS25	kinase related
GSTP1	kinase related
IPPK	kinase related
RPRD1A	kinase related
ECT2	kinase related
MOB1A	kinase related
ATP2C1	kinase related
CCNP	kinase related
SKIL	kinase related
SKI	kinase related
FOXO4	kinase related
EFNB1	kinase related
XIAP	kinase related
TRIM52	kinase related
ANK2	kinase related
LRP2	kinase related
PKD1	kinase related
VLDLR	kinase related
DIPK1C	kinase related
ERCC3	kinase related
GDNF	kinase related
TNFRSF1A	kinase related
ALDH18A1	kinase related
SKOR2	kinase related
MID2	kinase related
MMRN2	kinase related
DBNDD2	kinase related
SH2B3	kinase related
GALK2	kinase related
EMP2	kinase related
GK5	kinase related
SFRP5	kinase related
ZFYVE27	kinase related
FAM83H	kinase related
PI4K2A	kinase related
BORA	kinase related
CHRDL1	kinase related
RAMP3	kinase related
PSRC1	kinase related
NBEAL1	kinase related
BRD4	kinase related
MIF	kinase related
TFRC	kinase related
PHKA1	kinase related
CXCL10	kinase related
PHKA2	kinase related
MARCKS	kinase related
CD40LG	kinase related
AMBP	kinase related
TRIM13	kinase related
FN1	kinase related
LRG1	kinase related
NMRK2	kinase related
EDN3	kinase related
PAGE4	kinase related
CCDC22	kinase related
PFKFB2	kinase related
TRPM7	kinase related
TCL1A	kinase related
MTCP1	kinase related
MAZ	kinase related
SMAD9	kinase related
EPHB6	kinase related
ALPK1	kinase related
CCND1	kinase related
AXIN1	kinase related
LDLRAD4	kinase related
TRIM24	kinase related
ZBTB7B	kinase related
MUSK	kinase related
ARPC3	kinase related
ARPC2	kinase related
ARPC1B	kinase related
GPS1	kinase related
LCP2	kinase related
XRCC6	kinase related
CHUK	kinase related
SRC	kinase related
PRAM1	kinase related
COASY	kinase related
TFAP4	kinase related
FAIM	kinase related
PPIP5K1	kinase related
TRIM32	kinase related
STK4	kinase related
PSENEN	kinase related
NKIRAS1	kinase related
PRNP	kinase related
MPP3	kinase related
NR3C1	kinase related
PPP2R5C	kinase related
COL4A3	kinase related
FAT4	kinase related
IDNK	kinase related
IFIT5	kinase related
GRB10	kinase related
CDK5R2	kinase related
ATM	kinase related
SKP2	kinase related
PTK7	kinase related
NIBAN2	kinase related
TLR7	kinase related
CINP	kinase related
RIOK2	kinase related
TRIM27	kinase related
DACT1	kinase related
CDK5RAP1	kinase related
BMP8B	kinase related
ABI2	kinase related
TERF2IP	kinase related
MMS19	kinase related
MTMR4	kinase related
ACTR2	kinase related
SPHK1	kinase related
HCLS1	kinase related
PRKCSH	kinase related
HNRNPA1	kinase related
PNKP	kinase related
ACTR3	kinase related
ZNF423	kinase related
PPP1R16B	kinase related
CRB2	kinase related
AVPI1	kinase related
KLHDC10	kinase related
PDGFRB	kinase related
ATOH8	kinase related
HHEX	kinase related
GRK2	kinase related
CSF1	kinase related
HMOX1	kinase related
RAB14	kinase related
IGFBP5	kinase related
IGFBP6	kinase related
HDAC3	kinase related
CDK5RAP2	kinase related
AURKA	kinase related
MLST8	kinase related
PPP1R12A	kinase related
GOLGA2	kinase related
AKAP6	kinase related
PEAK3	kinase related
TIAM1	kinase related
GRIK2	kinase related
DDR1	kinase related
H0Y858	kinase related
ETNK2	kinase related
PANK4	kinase related
FUZ	kinase related
PARVA	kinase related
TMEM204	kinase related
LGALS1	kinase related
APOE	kinase related
ACTB	kinase related
ITGA1	kinase related
CTNND1	kinase related
LPXN	kinase related
OTUD7B	kinase related
TPTE	kinase related
ALS2	kinase related
CDK15	kinase related
DLX5	kinase related
DLX1	kinase related
LIN28A	kinase related
VIL1	kinase related
SBK1	kinase related
GFRA1	kinase related
C2orf88	kinase related
SMG1	kinase related
MPP7	kinase related
LMTK3	kinase related
DCLK1	kinase related
ADAMTS3	kinase related
TSSK3	kinase related
NDFIP2	kinase related
ELP3	kinase related
CAB39L	kinase related
RBM14	kinase related
DBNDD1	kinase related
MAST4	kinase related
KANK1	kinase related
RAB13	kinase related
RAB7A	kinase related
SQSTM1	kinase related
ADAM8	kinase related
SIRPA	kinase related
IGBP1	kinase related
ADCY1	kinase related
NSF	kinase related
CLEC14A	kinase related
NCF1	kinase related
MICALCL	kinase related
HACD3	kinase related
PACSIN1	kinase related
ASPN	kinase related
POLA1	kinase related
DSG4	kinase related
HJV	kinase related
PINK1	kinase related
PARP1	kinase related
TOM1L2	kinase related
CARD14	kinase related
NEK8	kinase related
BECN2	kinase related
C1QTNF1	kinase related
ERCC6L2	kinase related
FGF12	kinase related
GDF6	kinase related
SLC9A3R1	kinase related
PHLPP2	kinase related
STOX1	kinase related
MPP6	kinase related
NYAP1	kinase related
DACT2	kinase related
TSSK1B	kinase related
PER1	kinase related
BIRC2	kinase related
PDPK1	kinase related
FLRT1	kinase related
FLRT3	kinase related
BIRC3	kinase related
SMAD4	kinase related
SOCS1	kinase related
GAB1	kinase related
TP73	kinase related
FIZ1	kinase related
MID1	kinase related
ETAA1	kinase related
PDGFA	kinase related
IBTK	kinase related
SLC2A8	kinase related
FST	kinase related
AATF	kinase related
STK32B	kinase related
GADD45A	kinase related
NLRC3	kinase related
TRIM28	kinase related
IL15RA	kinase related
RAF1	kinase related
GRM1	kinase related
CAT	kinase related
NOG	kinase related
SH2D2A	kinase related
SRSF5	kinase related
NFKB1	kinase related
KNDC1	kinase related
SLA	kinase related
PRKG2	kinase related
NME3	kinase related
ARHGEF18	kinase related
GPS2	kinase related
GRIN2B	kinase related
VTN	kinase related
DNAJC3	kinase related
SRPK1	kinase related
PPP1R9B	kinase related
DUSP8	kinase related
CGN	kinase related
CEP250	kinase related
ULK3	kinase related
RNF126	kinase related
DUSP26	kinase related
ZNF326	kinase related
PPP1R14D	kinase related
CNTLN	kinase related
PAN3	kinase related
APLN	kinase related
STAP1	kinase related
HTATIP2	kinase related
CRKL	kinase related
CRK	kinase related
CENPE	kinase related
CAMK2N2	kinase related
CCNL2	kinase related
UBE2N	kinase related
PPARA	kinase related
GNAQ	kinase related
HNRNPA0	kinase related
SPDYE5	kinase related
PSKH2	kinase related
RIPOR1	kinase related
BCL2L1	kinase related
CBLB	kinase related
DRD2	kinase related
SMURF2	kinase related
MAGI1	kinase related
TRIML1	kinase related
NRG1	kinase related
CTBP2	kinase related
IL6R	kinase related
MYH6	kinase related
CCL5	kinase related
CCL2	kinase related
DOK7	kinase related
EP300	kinase related
IL18	kinase related
LRP8	kinase related
CMPK2	kinase related
STK36	kinase related
INPP5E	kinase related
DDIT3	kinase related
SNX15	kinase related
GRK3	kinase related
RAC2	kinase related
ADD2	kinase related
TNFRSF19	kinase related
MYO1E	kinase related
TNFSF10	kinase related
DLG1	kinase related
DUSP22	kinase related
AKR1B1	kinase related
DNM2	kinase related
TRAF2	kinase related
TRAP1	kinase related
EPS8	kinase related
PTPN13	kinase related
PEAK1	kinase related
PTPRJ	kinase related
PEBP1	kinase related
SIK1B	kinase related
MAST2	kinase related
PRDX3	kinase related
ERP29	kinase related
PBLD	kinase related
MAML1	kinase related
GTF2F2	kinase related
P3R3URF	kinase related
CCNI	kinase related
CISH	kinase related
CDC25B	kinase related
RAC3	kinase related
NCK1	kinase related
TRAF1	kinase related
GUCY2C	kinase related
FPR2	kinase related
TNK2	kinase related
J3KRW8	kinase related
CEACAM1	kinase related
CD24	kinase related
NEK1	kinase related
APC	kinase related
A6NJR5	kinase related
PTEN	kinase related
EEF2	kinase related
CD63	kinase related
INPP5K	kinase related
NDFIP1	kinase related
ROS1	kinase related
ADRA2A	kinase related
A0A087WT57	kinase related
ADAM10	kinase related
GTF2F1	kinase related
DMPK	kinase related
IRS4	kinase related
DVL2	kinase related
RDX	kinase related
NF2	kinase related
PHB	kinase related
CTNNB1	kinase related
MC1R	kinase related
UNC5CL	kinase related
SOS1	kinase related
FGF10	kinase related
ATP6V1G1	kinase related
CLU	kinase related
HCST	kinase related
FBXL2	kinase related
STK16	kinase related
AHSG	kinase related
PRKACA	kinase related
FBXW11	kinase related
SYN1	kinase related
AKAP11	kinase related
SLC30A10	kinase related
RBPJ	kinase related
MAP4K4	kinase related
DKK3	kinase related
RNF115	kinase related
STAT5A	kinase related
CARD9	kinase related
POLR2B	kinase related
ANGPT4	kinase related
BCCIP	kinase related
PIM2	kinase related
P2RY12	kinase related
DAB2IP	kinase related
MYLK2	kinase related
DUSP15	kinase related
NEFH	kinase related
FGF5	kinase related
CCNG2	kinase related
MAP3K11	kinase related
LEF1	kinase related
CCNL1	kinase related
CARTPT	kinase related
CAMK4	kinase related
PDE4A	kinase related
PCNA	kinase related
ATP6V1E2	kinase related
BCL2L11	kinase related
FOXO3	kinase related
IL23R	kinase related
CSF1R	kinase related
CDC37	kinase related
MAPK14	kinase related
SMAD6	kinase related
ESR1	kinase related
CDKN2C	kinase related
CDKN2B	kinase related
CDKN2A	kinase related
CRY1	kinase related
FRS3	kinase related
WAS	kinase related
RPE65	kinase related
PKN2	kinase related
PKN1	kinase related
LAT	kinase related
HSPA12B	kinase related
ESRP2	kinase related
EPS8L2	kinase related
MBIP	kinase related
AZI2	kinase related
FAM20A	kinase related
RIPOR3	kinase related
RNF111	kinase related
LTBP3	kinase related
BMP10	kinase related
CKMT1A	kinase related
HEXIM2	kinase related
GAREM1	kinase related
EPOR	kinase related
SLA2	kinase related
LATS2	kinase related
AK8	kinase related
RELB	kinase related
WDCP	kinase related
FGF1	kinase related
TRIM72	kinase related
SLC12A4	kinase related
PRKAG1	kinase related
MRE11	kinase related
SNRK	kinase related
GDF9	kinase related
NTF4	kinase related
AATK	kinase related
SH2B1	kinase related
CASP1	kinase related
IL12B	kinase related
MAP3K15	kinase related
NME2P1	kinase related
IL12A	kinase related
LIG4	kinase related
CCNI2	kinase related
SEPHS1	kinase related
PHLPP1	kinase related
RSKR	kinase related
PIP5K1C	kinase related
EIF4ENIF1	kinase related
STRADB	kinase related
LRGUK	kinase related
OPA1	kinase related
C9orf72	kinase related
COL4A5	kinase related
IL34	kinase related
MAST3	kinase related
DSTYK	kinase related
FOXM1	kinase related
LURAP1	kinase related
ZFYVE9	kinase related
SLC39A5	kinase related
PRRC1	kinase related
TGFBR2	kinase related
UBE2O	kinase related
PARN	kinase related
CTH	kinase related
PAK6	kinase related
KIF13B	kinase related
PLCG1	kinase related
FGF21	kinase related
INCENP	kinase related
CD3E	kinase related
DOK5	kinase related
COMP	kinase related
CCN2	kinase related
ADORA2B	kinase related
ADORA2A	kinase related
IL23A	kinase related
CHST11	kinase related
SAV1	kinase related
PLK3	kinase related
AKAP3	kinase related
TRIO	kinase related
CEBPA	kinase related
WNK1	kinase related
CDK2AP2	kinase related
FLOT1	kinase related
PFKL	kinase related
CPNE3	kinase related
DDX5	kinase related
PARD6A	kinase related
CCNYL3	kinase related
ARL6IP5	kinase related
PAK3	kinase related
DGKI	kinase related
ENG	kinase related
ARPC4	kinase related
A0A1B0GUL7	kinase related
SRMS	kinase related
GTF2H1	kinase related
ZFP91	kinase related
JAKMIP3	kinase related
EIF2AK1	kinase related
RBKS	kinase related
FBXL15	kinase related
EMC10	kinase related
KIAA1614	kinase related
TPR	kinase related
PTPN23	kinase related
TPK1	kinase related
AKAP8L	kinase related
ELMO2	kinase related
HIPK3	kinase related
DCN	kinase related
TPX2	kinase related
ACBD3	kinase related
CADPS	kinase related
ZMYND8	kinase related
GUK1	kinase related
ADRB2	kinase related
DGKD	kinase related
MTSS1	kinase related
PPIP5K2	kinase related
TXNIP	kinase related
FGF16	kinase related
TWF2	kinase related
HSPA1A	kinase related
NDRG4	kinase related
MPP4	kinase related
RIPK2	kinase related
[truncated: 1,014 more rows]
