# Supplementary material for: Single-Cell RNA Sequencing Reveals the Role of Phosphorylation-Related Genes in Hepatocellular Carcinoma Stem Cells
Source: Front Cell Dev Biol. 2022 Jan 4;9:734287. doi: 10.3389/fcell.2021.734287 (PMC8763978; doi:10.3389/fcell.2021.734287)
Supplement: Supplementary file 11 [file Table10.XLSX]

## Sheet: Table S9
Table S10. Correlation scores of significant correlated genes of the 9 genes, Related to Figure 4A.
Source	Target	Correlation	p-value
POLR2L	RANBP1	0.382219	6.4796e-98
POLR2L	STOML2	0.327325	8.5237e-71
POLR2L	HMGA1	0.3651	7.08939e-89
POLR2L	AHCY	0.371894	2.13186e-92
POLR2L	SNRPB	0.37685	5.07639e-95
POLR2L	CCT3	0.322368	1.32005e-68
POLR2L	CRTAP	0.308958	6.95261e-63
POLR2L	LSM2	0.30462	4.2704e-61
POLR2L	TOMM22	0.305316	2.21557e-61
POLR2L	ILF2	0.332924	2.55209e-73
POLR2L	SNRPE	0.321904	2.10687e-68
POLR2L	UBE2C	0.3166	4.14733e-66
POLR2L	NUDT5	0.368081	2.06836e-90
POLR2L	DRG1	0.302261	3.88926e-60
POLR2L	PSMD7	0.301118	1.12633e-59
POLR2L	GGCT	0.346752	8.79911e-80
POLR2L	H2AFV	0.325789	4.10685e-70
POLR2L	TUBB	0.411132	1.84167e-114
POLR2L	LDHB	0.360938	9.25417e-87
POLR2L	PPIL1	0.347769	2.85654e-80
POLR2L	ADSL	0.307686	2.34227e-62
POLR2L	DEK	0.344938	6.47287e-79
POLR2L	MCM3	0.312555	2.1701e-64
POLR2L	PCNA	0.311231	7.82026e-64
POLR2L	UBE2T	0.355411	5.34392e-84
POLR2L	KIAA0101	0.332474	4.08982e-73
POLR2L	CENPN	0.344171	1.49867e-78
POLR2L	TPX2	0.310684	1.32564e-63
POLR2L	NUSAP1	0.303079	1.81225e-60
POLR2L	TOP2A	0.315429	1.31224e-65
POLR2L	FEN1	0.328393	2.83995e-71
POLR2L	AURKB	0.309409	4.51437e-63
PPP2R1A	FBLN1	0.314988	2.02241e-65
PPP2R1A	STOML2	0.339589	2.1531e-76
PPP2R1A	HMGA1	0.304096	6.98551e-61
PPP2R1A	AHCY	0.352819	1.00893e-82
PPP2R1A	SNRPB	0.338807	4.9883e-76
PPP2R1A	CCT3	0.315448	1.28811e-65
PPP2R1A	CRTAP	0.3456	3.13091e-79
PPP2R1A	NUDT5	0.322151	1.64376e-68
PPP2R1A	TUBB	0.36415	2.16846e-88
PPP2R1A	LDHB	0.361846	3.21804e-87
PPP2R1A	PPIL1	0.335098	2.58621e-74
PPP2R1A	ADSL	0.31324	1.11483e-64
PPP2R1A	ATIC	0.307471	2.87577e-62
PPP2R1A	XRCC5	0.325328	6.57163e-70
MARCKSL1	NDN	0.302154	4.29873e-60
MARCKSL1	FBLN1	0.415224	6.13531e-117
MARCKSL1	PRAME	0.318089	9.51631e-67
MARCKSL1	RANBP1	0.356322	1.88995e-84
MARCKSL1	BEX1	0.343987	1.83242e-78
MARCKSL1	STOML2	0.38316	1.98932e-98
MARCKSL1	HMGA1	0.405578	3.73988e-111
MARCKSL1	SAMM50	0.331143	1.64146e-72
MARCKSL1	ATXN10	0.322655	9.88939e-69
MARCKSL1	AHCY	0.43981	1.44032e-132
MARCKSL1	SNRPB	0.458383	2.91951e-145
MARCKSL1	MTCH1	0.324421	1.65343e-69
MARCKSL1	CCT3	0.383258	1.75888e-98
MARCKSL1	CRTAP	0.440604	4.28684e-133
MARCKSL1	LSM2	0.356518	1.51128e-84
MARCKSL1	BAMBI	0.326251	2.56212e-70
MARCKSL1	TOMM22	0.332261	5.11094e-73
MARCKSL1	RALY	0.322725	9.20899e-69
MARCKSL1	ILF2	0.3639	2.90905e-88
MARCKSL1	SNRPE	0.355976	2.80567e-84
MARCKSL1	UBE2C	0.358438	1.6675e-85
MARCKSL1	TCP1	0.368452	1.32963e-90
MARCKSL1	NUDT5	0.398975	2.65464e-107
MARCKSL1	GCSH	0.305851	1.33653e-61
MARCKSL1	SEC11A	0.376023	1.40088e-94
MARCKSL1	DRG1	0.34539	3.94098e-79
MARCKSL1	MRPS26	0.309971	2.63243e-63
MARCKSL1	PSMD7	0.330408	3.52881e-72
MARCKSL1	CRABP1	0.317855	1.20035e-66
MARCKSL1	GGCT	0.387147	1.28064e-100
MARCKSL1	H2AFV	0.379222	2.71405e-96
MARCKSL1	SMARCB1	0.338128	1.03188e-75
MARCKSL1	TUBB	0.492753	6.29282e-171
MARCKSL1	LDHB	0.466955	2.16674e-151
MARCKSL1	APMAP	0.323541	4.03619e-69
MARCKSL1	PHB2	0.310607	1.42765e-63
MARCKSL1	ODC1	0.391693	3.72233e-103
MARCKSL1	MRPL9	0.301394	8.72083e-60
MARCKSL1	PPIL1	0.431265	5.47065e-127
MARCKSL1	ADSL	0.372098	1.66599e-92
MARCKSL1	ANP32B	0.306924	4.83644e-62
MARCKSL1	TIMM23	0.310029	2.48851e-63
MARCKSL1	PHF5A	0.300009	3.14621e-59
MARCKSL1	CCT7	0.34196	1.66564e-77
MARCKSL1	BUB3	0.320768	6.59019e-68
MARCKSL1	IMP3	0.311989	3.7576e-64
MARCKSL1	CCT8	0.324501	1.52487e-69
MARCKSL1	WDR61	0.300856	1.437e-59
MARCKSL1	DEK	0.411317	1.42654e-114
MARCKSL1	RUVBL1	0.341674	2.26992e-77
MARCKSL1	ATIC	0.353655	3.9232e-83
MARCKSL1	BIN1	0.308617	9.6345e-63
MARCKSL1	XRCC5	0.382681	3.63364e-98
MARCKSL1	THAP11	0.31031	1.89985e-63
MARCKSL1	MCM3	0.361815	3.33473e-87
MARCKSL1	SMARCA4	0.311507	5.99121e-64
MARCKSL1	FAM83D	0.362631	1.28765e-87
MARCKSL1	GLRX5	0.300023	3.1075e-59
MARCKSL1	PCNA	0.345519	3.42268e-79
MARCKSL1	RTCB	0.316164	6.37664e-66
MARCKSL1	KIFC1	0.33792	1.28879e-75
MARCKSL1	DNAJC9	0.337532	1.95007e-75
MARCKSL1	CLN6	0.304182	6.44297e-61
MARCKSL1	HNRNPA3	0.312535	2.212e-64
MARCKSL1	UBE2T	0.409005	3.4623e-113
MARCKSL1	KIAA0101	0.345389	3.94553e-79
MARCKSL1	CENPN	0.386708	2.23874e-100
MARCKSL1	CCNB2	0.310956	1.01989e-63
MARCKSL1	TPX2	0.354925	9.2923e-84
MARCKSL1	NUSAP1	0.348966	7.57062e-81
MARCKSL1	C9orf40	0.30721	3.68395e-62
MARCKSL1	H2AFX	0.312205	3.04816e-64
MARCKSL1	TOP2A	0.374896	5.56217e-94
MARCKSL1	GINS1	0.33257	3.69723e-73
MARCKSL1	FEN1	0.361603	4.26923e-87
MARCKSL1	CDK1	0.309453	4.32862e-63
MARCKSL1	CDCA3	0.310263	1.98788e-63
MARCKSL1	AURKB	0.336155	8.44347e-75
MARCKSL1	FOXM1	0.324052	2.40593e-69
MARCKSL1	TRIP13	0.308283	1.32567e-62
MARCKSL1	RAD51AP1	0.304583	4.42203e-61
MARCKSL1	GTSE1	0.329295	1.11851e-71
MARCKSL1	ORC6	0.302167	4.24852e-60
MARCKSL1	NUF2	0.31568	1.02587e-65
MARCKSL1	MYBL2	0.323619	3.73244e-69
POLR2G	STOML2	0.346688	9.44449e-80
POLR2G	AHCY	0.342014	1.57087e-77
POLR2G	SNRPB	0.321171	4.3988e-68
POLR2G	CRTAP	0.306666	6.17462e-62
POLR2G	TOMM22	0.332027	6.52443e-73
POLR2G	NUDT5	0.330925	2.06015e-72
POLR2G	GGCT	0.316728	3.65621e-66
POLR2G	TUBB	0.322884	7.84454e-69
POLR2G	LDHB	0.369183	5.54908e-91
POLR2G	PPIL1	0.341482	2.79424e-77
POLR2G	ATIC	0.324012	2.50628e-69
DTYMK	RANBP1	0.393645	2.94728e-104
DTYMK	HMGA1	0.37895	3.80448e-96
DTYMK	AHCY	0.338019	1.15959e-75
DTYMK	SNRPB	0.402616	2.04765e-109
DTYMK	CRTAP	0.302875	2.19324e-60
DTYMK	LSM2	0.302707	2.56634e-60
DTYMK	ILF2	0.30085	1.44413e-59
DTYMK	SNRPE	0.321148	4.5027e-68
DTYMK	UBE2C	0.404997	8.22791e-111
DTYMK	NUDT5	0.346383	1.32167e-79
DTYMK	GGCT	0.342914	5.90276e-78
DTYMK	H2AFV	0.386234	4.09287e-100
DTYMK	TUBB	0.452063	7.46883e-141
DTYMK	LDHB	0.378073	1.12456e-95
DTYMK	ODC1	0.307791	2.12003e-62
DTYMK	PPIL1	0.327641	6.16015e-71
DTYMK	DEK	0.428143	5.46057e-125
DTYMK	MCM3	0.381122	2.55569e-97
DTYMK	PCNA	0.391266	6.47268e-103
DTYMK	KIFC1	0.357517	4.80653e-85
DTYMK	DNAJC9	0.32036	9.91816e-68
DTYMK	PGP	0.300185	2.67475e-59
DTYMK	UBE2T	0.448493	2.09886e-138
DTYMK	KIAA0101	0.432378	1.04817e-127
DTYMK	CENPN	0.430211	2.60406e-126
DTYMK	CDCA4	0.301328	9.27483e-60
DTYMK	CCNB2	0.3326	3.58375e-73
DTYMK	TPX2	0.401831	5.87557e-109
DTYMK	NUSAP1	0.388694	1.77356e-101
DTYMK	GINS2	0.336193	8.10416e-75
DTYMK	H2AFX	0.33273	3.12858e-73
DTYMK	TOP2A	0.404462	1.69916e-110
DTYMK	RFC3	0.308209	1.42276e-62
DTYMK	GINS1	0.384914	2.18089e-99
DTYMK	FEN1	0.413708	5.12954e-116
DTYMK	CDK1	0.365149	6.69328e-89
DTYMK	CDCA3	0.339414	2.60073e-76
DTYMK	AURKB	0.405114	7.01694e-111
DTYMK	CDT1	0.354853	1.00809e-83
DTYMK	FOXM1	0.341083	4.30355e-77
DTYMK	TRIP13	0.358828	1.06379e-85
DTYMK	RAD51AP1	0.397278	2.51027e-106
DTYMK	GTSE1	0.362344	1.79885e-87
DTYMK	ORC6	0.349595	3.75299e-81
DTYMK	CDC6	0.362273	1.9554e-87
DTYMK	NUF2	0.361608	4.24656e-87
DTYMK	MYBL2	0.406264	1.47176e-111
AURKA	UBE2C	0.605077	7.97302e-279
AURKA	H2AFV	0.356191	2.19548e-84
AURKA	TUBB	0.358836	1.0546e-85
AURKA	RAD21	0.319076	3.57005e-67
AURKA	BUB3	0.418464	6.33741e-119
AURKA	FAM83D	0.435375	1.18691e-129
AURKA	KIFC1	0.504627	1.69075e-180
AURKA	UBE2T	0.401024	1.73066e-108
AURKA	CENPN	0.36177	3.51532e-87
AURKA	CCNB2	0.528363	8.34145e-201
AURKA	TPX2	0.588305	5.85985e-260
AURKA	NUSAP1	0.55118	6.54722e-222
AURKA	KNSTRN	0.516764	1.1105e-190
AURKA	H2AFX	0.302737	2.49409e-60
AURKA	TOP2A	0.57838	2.63745e-249
AURKA	GINS1	0.309248	5.26969e-63
AURKA	CDK1	0.511864	1.60786e-186
AURKA	CDCA3	0.542963	4.02472e-214
AURKA	AURKB	0.482569	5.15639e-163
AURKA	FOXM1	0.350126	2.07634e-81
AURKA	RHNO1	0.322826	8.31846e-69
AURKA	NEK2	0.564105	1.30567e-234
AURKA	TRIP13	0.324893	1.02387e-69
AURKA	RAD51AP1	0.301183	1.06079e-59
AURKA	GTSE1	0.603259	1.00289e-276
AURKA	DEPDC1B	0.321456	3.30445e-68
AURKA	NUF2	0.559264	8.68341e-230
AURKA	LMNB1	0.305316	2.21495e-61
AURKA	SGOL2	0.590623	1.68528e-262
PRC1	UBE2C	0.628245	8.13934e-307
PRC1	H2AFV	0.406557	9.8674e-112
PRC1	TUBB	0.352816	1.01226e-82
PRC1	RAD21	0.376388	8.95204e-95
PRC1	BUB3	0.421877	4.85693e-121
PRC1	DEK	0.386329	3.627e-100
PRC1	ANP32E	0.35133	5.39066e-82
PRC1	FAM83D	0.362866	9.78078e-88
PRC1	KIFC1	0.537467	4.94637e-209
PRC1	UBE2T	0.450351	1.12439e-139
PRC1	KIAA0101	0.396635	5.86393e-106
PRC1	CENPN	0.428577	2.88617e-125
PRC1	MIS18A	0.325958	3.45552e-70
PRC1	CCNB2	0.557759	2.63646e-228
PRC1	TPX2	0.628968	9.98319e-308
PRC1	NUSAP1	0.619358	8.41497e-296
PRC1	MZT1	0.315638	1.06945e-65
PRC1	KNSTRN	0.463396	7.97912e-149
PRC1	SKA2	0.311271	7.52543e-64
PRC1	H2AFX	0.319007	3.82502e-67
PRC1	TOP2A	0.649646	0
PRC1	GINS1	0.364682	1.15985e-88
PRC1	CDK1	0.538443	6.26366e-210
PRC1	CDCA3	0.555821	2.08992e-226
PRC1	AURKB	0.543585	1.053e-214
PRC1	FOXM1	0.411634	9.18762e-115
PRC1	RHNO1	0.317359	1.96043e-66
PRC1	NEK2	0.553687	2.48908e-224
PRC1	TRIP13	0.365304	5.57253e-89
PRC1	RAD51AP1	0.39583	1.68955e-105
PRC1	GTSE1	0.612936	4.64302e-288
PRC1	DEPDC1B	0.346979	6.84522e-80
PRC1	ORC6	0.344978	6.19544e-79
PRC1	NUF2	0.611345	3.60718e-286
PRC1	LMNB1	0.388471	2.35777e-101
PRC1	SGOL2	0.539053	1.71732e-210
PRC1	VRK1	0.304159	6.58729e-61
PRC1	MYBL2	0.313682	7.25086e-65
EZH2	PCNA	0.248129	1.74783e-40
EZH2	MCM3	0.239248	1.11907e-37
EZH2	GINS2	0.225334	1.65528e-33
EZH2	KIAA0101	0.214543	1.84209e-30
EZH2	CDC6	0.211682	1.11125e-29
EZH2	GGCT	0.198652	2.87317e-26
EZH2	MCM5	0.197628	5.20636e-26
EZH2	HELLS	0.192739	8.52184e-25
EZH2	DEK	0.192641	9.00753e-25
EZH2	UBE2T	0.189523	5.14975e-24
EZH2	FEN1	0.183999	1.04942e-22
EZH2	GINS1	0.182443	2.4113e-22
EZH2	CDT1	0.17969	1.03277e-21
EZH2	PSIP1	0.178017	2.47137e-21
EZH2	CDCA7	0.176226	6.23023e-21
EZH2	UNG	0.171317	7.47103e-20
EZH2	ORC6	0.170705	1.01331e-19
EZH2	DNMT1	0.168106	3.64736e-19
EZH2	RAD51AP1	0.163352	3.60452e-18
EZH2	TOPBP1	0.159537	2.15758e-17
EZH2	DUT	0.158754	3.09764e-17
EZH2	LDHB	0.158148	4.0942e-17
EZH2	TUBB	0.157664	5.11101e-17
EZH2	RFC2	0.15281	4.55336e-16
EZH2	NUDT5	0.152109	6.20792e-16
