# Supplementary material for: Single-Cell RNA Sequencing Reveals the Role of Phosphorylation-Related Genes in Hepatocellular Carcinoma Stem Cells
Source: Front Cell Dev Biol. 2022 Jan 4;9:734287. doi: 10.3389/fcell.2021.734287 (PMC8763978; doi:10.3389/fcell.2021.734287)
Supplement: Supplementary file 13 [file Table5.xlsx]

## Sheet: Table S5
Table S5. Significance of the 20 phosphorylation related genes, related to Figure 2B, 2C, S1A.
Gene_symbol	Gene_id	Average_exp_tumor	Average_exp_normal	Log2(Fold Change)	adj.pvalue (tumor vs normal)	P-Value (Survival os)
BAMBI	ENSG00000095739.10	13.81	6.22	1.036	1.02e-10	0.00015
POLR2L	ENSG00000177700.5	155.448	74.78	1.046	1.21e-60	2.64e-05
UCK2	ENSG00000143179.12	18.22	6	1.457	1.67e-52	3.17e-05
CDK1	ENSG00000170312.15	6.32	0.33	2.46	1.75e-69	0.000167
PPP2R1A	ENSG00000105568.17	101.412	44.099	1.183	2.36e-70	0.000303
CHEK1	ENSG00000149554.12	2.38	0.48	1.191	2.59e-43	3.03e-05
EZH2	ENSG00000106462.10	3.65	1.275	1.031	2.7e-29	5.25e-05
STK39	ENSG00000198648.10	2.72	0.525	1.286	2.93e-31	7.4e-05
MARCKSL1	ENSG00000175130.6	29.07	13.709	1.032	3.05e-23	0.000354
CDKN2C	ENSG00000123080.10	7.91	1.415	1.883	3.65e-64	4.26e-05
POLR2G	ENSG00000168002.11	53.772	23.625	1.153	4.91e-75	0.000154
DTYMK	ENSG00000168393.12	19.68	7.14	1.345	5.06e-61	1.44e-05
NEK2	ENSG00000117650.12	3.21	0.11	1.923	5.85e-61	0.000281
ITGB1BP1	ENSG00000119185.12	32.839	12.855	1.288	6.4e-60	0.000124
CCNB1	ENSG00000134057.14	14.8	0.9	3.056	6.68e-83	0.000165
CDC25C	ENSG00000158402.18	1.84	0.055	1.429	7.79e-58	7.39e-05
AURKA	ENSG00000087586.17	7.35	0.99	2.069	7.82e-61	0.000233
PRC1	ENSG00000198901.13	10.68	1.12	2.462	8.48e-69	0.000391
ADRA2B	ENSG00000274286.1	0.41	1.885	-1.033	4.15e-50	0.000219
SLC11A1	ENSG00000018280.16	0.59	2.335	-1.069	5.08e-20	3e-05
