# Supplementary material for: Single-Cell RNA Sequencing Reveals the Role of Phosphorylation-Related Genes in Hepatocellular Carcinoma Stem Cells
Source: Front Cell Dev Biol. 2022 Jan 4;9:734287. doi: 10.3389/fcell.2021.734287 (PMC8763978; doi:10.3389/fcell.2021.734287)
Supplement: Supplementary file 14 [file Table7.xlsx]

## Sheet: Table S7
Table S7. Diseases and biofunctions of the 9 genes sourced from IPA, related to Figures S4C.
Categories	Diseases or Functions Annotation	p-value	Molecules	# Molecules
Cell Cycle,Cellular Assembly and Organization,DNA Replication, Recombination, and Repair	Segregation of chromosomes	2.36e-05	AURKA,PPP2R1A,PRC1	3
Cell Cycle	Delay in mitosis of cervical cancer cell lines	4.13e-05	AURKA,PPP2R1A	2
RNA Post-Transcriptional Modification	Capping of mRNA	7.26e-05	POLR2G,POLR2L	2
Cancer	Sphere formation of breast cancer cell lines	8.17e-05	AURKA,EZH2	2
Cancer,Organismal Injury and Abnormalities,Reproductive System Disease	Endometrial serous carcinoma	0.000107	AURKA,PPP2R1A	2
Cellular Development,Cellular Growth and Proliferation	Cell proliferation of breast cancer cell lines	0.000151	AURKA,DTYMK,EZH2,PPP2R1A	4
Cancer,Hereditary Disorder,Organismal Injury and Abnormalities	Hereditary cancer	0.000178	AURKA,EZH2,PRC1	3
Hematological Disease,Organismal Injury and Abnormalities	Myelofibrosis	0.000348	AURKA,EZH2	2
DNA Replication, Recombination, and Repair	Transcription-coupled nucleotide-excision repair	0.000368	POLR2G,POLR2L	2
Cell Cycle,Reproductive System Development and Function	Meiosis of female germ cells	0.000378	AURKA,PPP2R1A	2
Cell Morphology	Plasticity of Th1 cells	0.000394	EZH2	1
Hematological System Development and Function,Hypersensitivity Response,Immune Cell Trafficking,Inflammatory Response,Tissue Development	Accumulation of Th2 memory cells	0.000394	EZH2	1
Cell Death and Survival	Apoptosis of rhabdoid cell lines	0.000394	AURKA	1
Cardiovascular Disease	Softness of heart	0.000394	MARCKSL1	1
Cell Death and Survival	Survival of rhabdoid cell lines	0.000394	AURKA	1
Connective Tissue Disorders,Developmental Disorder,Organismal Injury and Abnormalities,Skeletal and Muscular Disorders	Hypoplasia of parietal bone	0.000394	ITGB1BP1	1
Cellular Assembly and Organization	Modulation of microtubules	0.000394	AURKA	1
Cardiovascular System Development and Function	Formation of capillary sprout	0.000394	ITGB1BP1	1
Nucleic Acid Metabolism,Small Molecule Biochemistry	Phosphorylation of dTMP	0.000394	DTYMK	1
Cancer,Cell Cycle,Organismal Injury and Abnormalities	Aneuploidy of colon carcinoma cells	0.000394	AURKA	1
Cancer,Cell Death and Survival,Cell Morphology,Organismal Injury and Abnormalities,Tissue Morphology,Tumor Morphology	Loss of cancer stem cells	0.000394	EZH2	1
Cell Cycle	Arrest in G1/S phase transition of lymphoma cell lines	0.000394	EZH2	1
Cell Death and Survival	Caspase-independent cell death of pancreatic cancer cell lines	0.000394	AURKA	1
Connective Tissue Development and Function,Connective Tissue Disorders,Organismal Development,Organismal Injury and Abnormalities,Skeletal and Muscular Disorders,Skeletal and Muscular System Development and Function,Tissue Development	Large posterior fontanel	0.000394	ITGB1BP1	1
Cell Cycle,Cell Morphology,Cellular Assembly and Organization,DNA Replication, Recombination, and Repair	Assembly of central spindle	0.000394	AURKA	1
Cell Death and Survival,Cellular Compromise	Mitotic catastrophe of rhabdoid cell lines	0.000394	AURKA	1
Skeletal and Muscular System Development and Function	Thickening of cardiomyocytes	0.000394	MARCKSL1	1
Cancer,Gastrointestinal Disease,Hereditary Disorder,Organismal Injury and Abnormalities	Susceptibility to colon cancer	0.000394	AURKA	1
Cancer,Gastrointestinal Disease,Organismal Injury and Abnormalities,Respiratory Disease	Advanced stage aggressive nasopharyngeal carcinoma	0.000394	EZH2	1
Cell Morphology	Plasticity of Th2 cells	0.000394	EZH2	1
Developmental Disorder,Hereditary Disorder,Neurological Disease,Organismal Injury and Abnormalities	Autosomal dominant mental retardation type 36	0.000394	PPP2R1A	1
Gene Expression	Transcription of mRNA	0.000452	POLR2G,POLR2L	2
Hematological Disease	Thrombocytosis	0.000497	AURKA,EZH2	2
Cancer,Hematological Disease,Immunological Disease,Organismal Injury and Abnormalities	Refractory non-Hodgkin lymphoma	0.000645	AURKA,EZH2	2
Cancer,Hematological Disease,Immunological Disease,Organismal Injury and Abnormalities	Relapsed non-Hodgkin disease	0.000698	AURKA,EZH2	2
Gene Expression	Elongation of RNA	0.000739	POLR2G,POLR2L	2
RNA Damage and Repair	Metabolism of RNA	0.000739	POLR2G,POLR2L	2
Gene Expression	Expression of RNA	0.000762	AURKA,EZH2,ITGB1BP1,MARCKSL1,POLR2G,POLR2L	6
Cellular Development,Nervous System Development and Function,Tissue Development	Differentiation of neuron-like cells	0.000789	EZH2	1
Cellular Growth and Proliferation	Accumulation of pancreatic cancer cell lines	0.000789	AURKA	1
Cell Morphology,Cellular Assembly and Organization	Alignment of actin filaments	0.000789	MARCKSL1	1
Cellular Function and Maintenance	Homeostasis of hepatocytes	0.000789	EZH2	1
Nucleic Acid Metabolism,Small Molecule Biochemistry	Biosynthesis of dTDP	0.000789	DTYMK	1
Cell Cycle	Polyploidization of mononuclear leukocytes	0.000789	AURKA	1
Cell-To-Cell Signaling and Interaction,Cellular Assembly and Organization	Dissociation of plasma membrane	0.000789	ITGB1BP1	1
DNA Replication, Recombination, and Repair	Repair of DNA	0.000806	EZH2,POLR2G,POLR2L	3
Cancer,Organismal Injury and Abnormalities,Reproductive System Disease	Prostatic intraepithelial tumor	0.00118	AURKA,PRC1	2
Cellular Development,Cellular Growth and Proliferation	Growth of rhabdoid cell lines	0.00118	AURKA	1
Cellular Development,Cellular Growth and Proliferation,Hematological System Development and Function,Hematopoiesis	Expansion of short-term hematopoietic stem cells	0.00118	EZH2	1
Cancer,Organismal Injury and Abnormalities,Reproductive System Disease	Aggressive prostate cancer	0.00118	EZH2	1
Cancer,Cellular Development,Organismal Injury and Abnormalities	Immortalization of mammary epithelial cells	0.00118	EZH2	1
Developmental Disorder,Hereditary Disorder,Organismal Injury and Abnormalities	Weaver syndrome	0.00118	EZH2	1
Nucleic Acid Metabolism,Small Molecule Biochemistry	Synthesis of dTTP	0.00118	DTYMK	1
Cell Morphology,Organ Morphology,Skeletal and Muscular System Development and Function,Tissue Morphology	Morphology of myofibrils	0.00118	MARCKSL1	1
Cellular Response to Therapeutics	Radioresistance of squamous cell carcinoma cell lines	0.00118	AURKA	1
Cellular Compromise	Fragmentation of centrosome	0.00118	AURKA	1
Cellular Assembly and Organization,DNA Replication, Recombination, and Repair	Reassembly of nuclear envelope	0.00118	PPP2R1A	1
Nucleic Acid Metabolism,Small Molecule Biochemistry	Biosynthesis of thymidine	0.00118	DTYMK	1
Infectious Diseases	Induction of HIV-1	0.00118	EZH2	1
Connective Tissue Development and Function,Connective Tissue Disorders,Organismal Development,Organismal Injury and Abnormalities,Skeletal and Muscular Disorders,Skeletal and Muscular System Development and Function,Tissue Development	Abnormal morphology of metopic suture	0.00118	ITGB1BP1	1
Cell Cycle,Cellular Assembly and Organization	Delay in initiation of separation of centrosome	0.00118	AURKA	1
Cancer,Organismal Injury and Abnormalities,Reproductive System Disease	Metastatic malignant neoplasm of prostate	0.00127	EZH2,PPP2R1A	2
Cellular Development,Cellular Growth and Proliferation	Colony formation of endometrial cancer cell lines	0.00158	PPP2R1A	1
Cell Cycle	Arrest in cell cycle progression of squamous cell carcinoma cell lines	0.00158	AURKA	1
Hematological System Development and Function,Hematopoiesis,Lymphoid Tissue Structure and Development,Tissue Morphology	Quantity of early T-cell progenitor cells	0.00158	EZH2	1
Cell Cycle	Polyploidy of bone marrow cells	0.00158	AURKA	1
Cellular Development,Cellular Growth and Proliferation	Arrest in growth of myeloma cell lines	0.00158	EZH2	1
Cell Cycle	Chromosome separation	0.00158	PRC1	1
Cell Cycle	Arrest in cell cycle progression of rhabdoid cell lines	0.00158	AURKA	1
Cancer,Cardiovascular Disease,Organismal Injury and Abnormalities	Hemangioblastoma	0.0017	AURKA,EZH2	2
Developmental Disorder,Embryonic Development,Organismal Survival	Death of embryo	0.00185	AURKA,EZH2	2
Cell Cycle	Delay in initiation of mitotic entry of cervical cancer cell lines	0.00197	AURKA	1
Cellular Compromise	Fragmentation of spindle pole	0.00197	AURKA	1
Cancer,Organismal Injury and Abnormalities,Reproductive System Disease	Mixed endometrioid serous endometrial carcinoma	0.00197	PPP2R1A	1
Cancer,Cell Death and Survival,Organismal Injury and Abnormalities,Tumor Morphology	Apoptosis of medulloblastoma cells	0.00197	EZH2	1
DNA Replication, Recombination, and Repair	Elongation of mitotic spindle	0.00197	PRC1	1
Connective Tissue Development and Function,Connective Tissue Disorders,Organismal Development,Organismal Injury and Abnormalities,Skeletal and Muscular Disorders,Skeletal and Muscular System Development and Function,Tissue Development	Abnormal morphology of sagittal suture	0.00197	ITGB1BP1	1
Cell Cycle	Aneuploidy of epithelial cells	0.00197	AURKA	1
Cell Cycle,Cellular Assembly and Organization	Separation of mitotic centrosome	0.00197	AURKA	1
Cancer,Endocrine System Disorders,Organismal Injury and Abnormalities	Adenoma in parathyroid gland	0.00197	EZH2	1
Cellular Assembly and Organization,Tissue Development	Assembly of plus end of microtubule	0.00197	AURKA	1
Cell Morphology,Cellular Assembly and Organization	Morphology of cytoskeleton	0.0022	AURKA,MARCKSL1	2
Cellular Assembly and Organization,Tissue Development	Fibrogenesis	0.0022	AURKA,ITGB1BP1,MARCKSL1	3
Cancer,Cellular Movement,Organismal Injury and Abnormalities	Invasion of mammary epithelial cells	0.00236	EZH2	1
Connective Tissue Development and Function,Connective Tissue Disorders,Organismal Development,Organismal Injury and Abnormalities,Skeletal and Muscular Disorders,Skeletal and Muscular System Development and Function,Tissue Development	Abnormal morphology of coronal suture	0.00236	ITGB1BP1	1
Tissue Morphology	Quantity of adenocarcinoma cell lines	0.00236	EZH2	1
Cell Cycle	Delay in initiation of mitotic exit of cervical cancer cell lines	0.00236	PPP2R1A	1
Connective Tissue Development and Function,Connective Tissue Disorders,Organismal Development,Organismal Injury and Abnormalities,Skeletal and Muscular Disorders,Skeletal and Muscular System Development and Function,Tissue Development	Large anterior fontanelle	0.00236	ITGB1BP1	1
Nucleic Acid Metabolism,Small Molecule Biochemistry	Dissociation of GDP	0.00236	ITGB1BP1	1
Cell Cycle	Delay in cell cycle progression of cervical cancer cell lines	0.00236	AURKA	1
Connective Tissue Development and Function,Connective Tissue Disorders,Organismal Development,Organismal Injury and Abnormalities,Skeletal and Muscular Disorders,Skeletal and Muscular System Development and Function,Tissue Development	Abnormal morphology of anterior fontanelle	0.00236	ITGB1BP1	1
Gene Expression	Initiation of transcription of RNA	0.00251	POLR2G,POLR2L	2
Cell Death and Survival	Survival of kidney cancer cell lines	0.00276	AURKA	1
Cellular Development,Cellular Growth and Proliferation,Embryonic Development,Organismal Development	Expansion of multilineage progenitor cells	0.00276	EZH2	1
Tissue Morphology	Quantity of bladder cancer cell lines	0.00276	PRC1	1
Cellular Development,Cellular Growth and Proliferation,Organ Development,Reproductive System Development and Function	Proliferation of prostate cells	0.00276	EZH2	1
Cardiovascular System Development and Function,Cell Morphology,Organ Development,Skeletal and Muscular System Development and Function	Elongation of cardiomyocytes	0.00276	MARCKSL1	1
Cell Cycle	Arrest in cell cycle progression of tumor cell lines	0.00291	AURKA,EZH2	2
Cell Cycle	G2/M phase transition	0.00294	AURKA,PPP2R1A	2
Cellular Assembly and Organization,Cellular Function and Maintenance	Organization of meiotic spindles	0.00315	AURKA	1
Cell Cycle,Inflammatory Response	Polyploidization of megakaryocytes	0.00315	AURKA	1
Cell Cycle,Embryonic Development	Aneuploidization of embryonic cell lines	0.00315	AURKA	1
Cellular Assembly and Organization,Cellular Function and Maintenance	Reassembly of Golgi apparatus	0.00315	PPP2R1A	1
Cellular Development,Cellular Growth and Proliferation,Renal and Urological System Development and Function	Cell proliferation of kidney cell lines	0.00342	AURKA,PPP2R1A	2
Developmental Disorder,Ophthalmic Disease,Organismal Injury and Abnormalities	Exophthalmos	0.00355	ITGB1BP1	1
Gene Expression	Activation of DNA endogenous promoter	0.00359	EZH2,ITGB1BP1,POLR2G,POLR2L	4
Cell Cycle,Cellular Movement	Cytokinesis	0.00363	AURKA,PRC1	2
Cell Cycle	Aneuploidization of fibroblast cell lines	0.00394	AURKA	1
Developmental Disorder,Neurological Disease,Organismal Injury and Abnormalities	Anencephaly	0.00394	MARCKSL1	1
Tissue Morphology	Quantity of ovarian cancer cell lines	0.00394	EZH2	1
Infectious Diseases	Reactivation of HIV-1	0.00433	EZH2	1
Digestive System Development and Function,Organ Morphology,Organismal Development	Length of colon	0.00433	EZH2	1
Cellular Movement	Migration of ovarian cancer cells	0.00433	EZH2	1
Cardiovascular Disease,Organismal Injury and Abnormalities	Ischemic heart failure	0.00433	PPP2R1A	1
Cell Cycle,Gene Expression	Binding of E2F binding site	0.00472	EZH2	1
Cellular Development,Cellular Growth and Proliferation,Hematological System Development and Function,Hematopoiesis,Tissue Development	Megakaryopoiesis	0.00472	EZH2	1
Cancer,Cellular Development,Cellular Growth and Proliferation,Neurological Disease,Organismal Injury and Abnormalities,Tumor Morphology	Proliferation of medulloblastoma cells	0.00472	EZH2	1
Cellular Development,Cellular Growth and Proliferation,Connective Tissue Development and Function,Embryonic Development,Hematological System Development and Function,Hematopoiesis,Lymphoid Tissue Structure and Development,Organ Development,Organismal Development,Tissue Development	Erythropoiesis of spleen	0.00472	EZH2	1
Cellular Development,Cellular Growth and Proliferation,Connective Tissue Development and Function,Hematological System Development and Function,Lymphoid Tissue Structure and Development,Tissue Development	Expansion of peripheral T lymphocyte	0.00472	AURKA	1
Cardiovascular System Development and Function,Cell Morphology,Cell-To-Cell Signaling and Interaction,Cellular Assembly and Organization,Organ Morphology,Organismal Development,Skeletal and Muscular System Development and Function,Tissue Morphology	Morphology of intercalated disks	0.00472	MARCKSL1	1
Cellular Development,Cellular Growth and Proliferation,Hematological System Development and Function,Hematopoiesis	Expansion of long-term hematopoietic stem cells	0.00472	EZH2	1
Cancer,Organismal Injury and Abnormalities,Renal and Urological Disease	Bladder carcinoma	0.00486	EZH2,ITGB1BP1,PPP2R1A,PRC1	4
Gene Expression	Transcription	0.0049	AURKA,EZH2,ITGB1BP1,POLR2G,POLR2L	5
Cell Death and Survival	Survival of rhabdomyosarcoma cell lines	0.00512	AURKA	1
Embryonic Development,Organismal Development	Preimplantation embryo development	0.00512	AURKA	1
Cancer,Hematological Disease,Immunological Disease,Organismal Injury and Abnormalities	Diffuse large B-cell lymphoma in lymph node	0.00512	EZH2	1
Cardiovascular System Development and Function,Cell Morphology,Organismal Development	Sprouting of capillary vessel	0.00512	ITGB1BP1	1
Cell Morphology,Cellular Assembly and Organization,DNA Replication, Recombination, and Repair	Abnormal morphology of mitotic spindle	0.00512	AURKA	1
RNA Post-Transcriptional Modification	Splicing of mRNA	0.00517	POLR2G,POLR2L	2
Tissue Morphology	Quantity of tumor cell lines	0.00543	EZH2,PRC1	2
Cell Death and Survival	Cell viability of cervical cancer cell lines	0.0055	AURKA,PPP2R1A	2
Cell Cycle	Entry into mitosis of cervical cancer cell lines	0.00551	AURKA	1
Cancer,Hematological Disease,Immunological Disease,Organismal Injury and Abnormalities	Follicular B-cell lymphoma in lymph node	0.00551	EZH2	1
Cellular Movement,Skeletal and Muscular System Development and Function	Migration of myoblasts	0.0059	ITGB1BP1	1
Cellular Development,Embryonic Development,Hematopoiesis,Organismal Development,Tissue Development	Differentiation of bone marrow mesenchymal stem cells	0.0059	EZH2	1
Cellular Development,Connective Tissue Development and Function	Adipogenesis of adipoblasts	0.0059	EZH2	1
Cancer,Hematological Disease,Hereditary Disorder,Immunological Disease,Organismal Injury and Abnormalities	Familial non-Hodgkin lymphoma	0.0059	EZH2	1
Cellular Assembly and Organization	Decondensation of chromatin	0.0059	PPP2R1A	1
Cell Death and Survival	Apoptosis of tumor cell lines	0.00593	AURKA,DTYMK,EZH2,PPP2R1A	4
Connective Tissue Development and Function,Connective Tissue Disorders,Nervous System Development and Function,Organ Morphology,Organismal Development,Organismal Injury and Abnormalities,Skeletal and Muscular Disorders,Skeletal and Muscular System Development and Function,Tissue Development	Abnormal morphology of neural arch	0.00629	ITGB1BP1	1
Cancer,Hematological Disease,Immunological Disease,Organismal Injury and Abnormalities	Post-myeloproliferative neoplasm-acute myeloid leukemia	0.00629	EZH2	1
Cancer,Organismal Injury and Abnormalities,Reproductive System Disease	Vulvar squamous cell carcinoma	0.00629	PPP2R1A	1
Embryonic Development,Organismal Development	Development of tail	0.00669	MARCKSL1	1
Cancer,Organismal Injury and Abnormalities,Renal and Urological Disease	Urinary tract cancer	0.0067	AURKA,EZH2,ITGB1BP1,PPP2R1A,PRC1	5
Cellular Development,Cellular Growth and Proliferation	Expansion of blood cells	0.00678	AURKA,EZH2	2
Cellular Growth and Proliferation	Cell proliferation of hematopoietic cell lines	0.0069	EZH2,PPP2R1A	2
Cell Cycle	Arrest in cell cycle progression of lymphoma cell lines	0.00708	EZH2	1
Cellular Development,Cellular Growth and Proliferation	Cell proliferation of hepatoma cell lines	0.00714	AURKA,EZH2	2
Cellular Assembly and Organization,Cellular Function and Maintenance	Localization of centrosome	0.00747	AURKA	1
Cellular Growth and Proliferation,Organismal Development	Growth of Saccharomyces cerevisiae	0.00747	POLR2L	1
Cancer,Cellular Development,Cellular Growth and Proliferation,Organismal Injury and Abnormalities,Tumor Morphology	Expansion of tumor cells	0.00747	AURKA	1
Cell Death and Survival,Organismal Injury and Abnormalities	Apoptosis of mammary epithelial cells	0.00747	AURKA	1
Cellular Development,Skeletal and Muscular System Development and Function	Differentiation of bone cell lines	0.00747	EZH2	1
Cellular Development,Cellular Growth and Proliferation,Reproductive System Development and Function	Colony formation of breast cell lines	0.00786	PPP2R1A	1
Cancer,Hematological Disease,Immunological Disease,Organismal Injury and Abnormalities	Advanced-stage typical follicular lymphoma	0.00786	EZH2	1
Cancer,Organismal Injury and Abnormalities	Epithelioid sarcoma	0.00786	EZH2	1
Cell Cycle	Arrest in cell cycle progression of cervical cancer cell lines	0.00786	AURKA	1
Nervous System Development and Function	Gliogenesis	0.00786	EZH2	1
Cell Morphology,Cellular Compromise	Multinucleation of cervical cancer cell lines	0.00786	AURKA	1
Infectious Diseases	Replication of Influenza A virus	0.00804	EZH2,POLR2L	2
Cancer,Endocrine System Disorders,Organismal Injury and Abnormalities	Sporadic parathyroid adenoma	0.00825	EZH2	1
Cellular Assembly and Organization,DNA Replication, Recombination, and Repair	Quantity of mitotic spindle	0.00825	AURKA	1
Cancer,Cellular Development,Cellular Growth and Proliferation,Endocrine System Disorders,Organismal Injury and Abnormalities,Reproductive System Disease,Tumor Morphology	Proliferation of ovarian cancer cells	0.00825	EZH2	1
Organismal Survival	Organismal death	0.00857	AURKA,EZH2,ITGB1BP1,MARCKSL1,PPP2R1A	5
Cell Cycle	Interphase	0.00863	AURKA,EZH2,PPP2R1A	3
Cell Cycle,Embryonic Development	Mitosis of embryonic cell lines	0.00865	AURKA	1
Cardiovascular System Development and Function,Cell Morphology,Embryonic Development,Organ Development,Organ Morphology,Organismal Development,Skeletal and Muscular System Development and Function,Tissue Development,Tissue Morphology	Size of ventricular myocytes	0.00865	MARCKSL1	1
Cellular Development,Cellular Growth and Proliferation,Embryonic Development	Proliferation of embryonic cell lines	0.00894	EZH2,PPP2R1A	2
Cellular Development,Cellular Growth and Proliferation,Hair and Skin Development and Function	Proliferation of epithelial cell lines	0.00903	EZH2,PPP2R1A	2
Cancer,Hematological Disease,Immunological Disease,Organismal Injury and Abnormalities	Limited-stage typical follicular lymphoma	0.00904	EZH2	1
Connective Tissue Development and Function,Tissue Morphology	Density of connective tissue	0.00904	EZH2	1
Cancer,Hematological Disease,Immunological Disease,Organismal Injury and Abnormalities	Germinal center B-cell-like diffuse large B-cell lymphoma	0.00904	EZH2	1
Cell Death and Survival	Cell viability	0.00925	AURKA,EZH2,ITGB1BP1,PPP2R1A	4
Cancer,Gastrointestinal Disease,Organismal Injury and Abnormalities,Respiratory Disease	Nasopharyngeal carcinoma	0.0094	AURKA,EZH2	2
Cellular Development	Immortalization of embryonic cell lines	0.00943	EZH2	1
Embryonic Development,Organismal Development	Specification of rostrocaudal axis	0.00982	AURKA	1
Developmental Disorder,Embryonic Development,Tissue Morphology	Degeneration of embryoblast	0.00982	AURKA	1
Cellular Movement	Invasion of carcinoma cell lines	0.00993	AURKA,EZH2	2
Cancer,Hematological Disease,Organismal Injury and Abnormalities	Blastic plasmacytoid dendritic cell neoplasm	0.0102	EZH2	1
Cell Death and Survival	Apoptosis of rhabdomyosarcoma cell lines	0.0102	AURKA	1
Cancer,Organismal Injury and Abnormalities	Locally advanced soft tissue sarcoma	0.0102	EZH2	1
Cancer,Hematological Disease,Organismal Injury and Abnormalities	High-risk myelodysplastic syndrome	0.0102	EZH2	1
Cancer,Organismal Injury and Abnormalities,Renal and Urological Disease	Urothelial bladder carcinoma	0.0103	EZH2,PPP2R1A	2
Cancer,Hematological Disease,Immunological Disease,Organismal Injury and Abnormalities	Refractory follicular B-cell or T-cell lymphoma	0.0106	EZH2	1
Small Molecule Biochemistry	Interconversion of nucleoside	0.0106	DTYMK	1
Cancer,Organismal Injury and Abnormalities,Reproductive System Disease	Primary prostate cancer	0.0106	PPP2R1A	1
Cellular Assembly and Organization	Regulation of mitochondria	0.0106	PPP2R1A	1
Cardiovascular System Development and Function,Organ Morphology	Dilation of left ventricle	0.0106	MARCKSL1	1
RNA Post-Transcriptional Modification	Interconversion of nitrogenous base	0.0106	DTYMK	1
Cancer,Organismal Injury and Abnormalities	Unresectable advanced soft tissue sarcoma	0.011	EZH2	1
Nucleic Acid Metabolism,Small Molecule Biochemistry	Interconversion of nucleotide	0.011	DTYMK	1
Cancer,Endocrine System Disorders,Organismal Injury and Abnormalities,Reproductive System Disease	Mucinous adenocarcinoma in ovary	0.011	PPP2R1A	1
Developmental Disorder,Nervous System Development and Function,Neurological Disease,Organ Morphology,Organismal Development,Organismal Injury and Abnormalities	Agenesis of corpus callosum	0.0114	MARCKSL1	1
Cellular Assembly and Organization,Cellular Function and Maintenance	Bundling of microtubules	0.0114	PRC1	1
Cellular Development	Immortalization of fibroblast cell lines	0.0114	EZH2	1
Cancer,Hematological Disease,Immunological Disease,Organismal Injury and Abnormalities	Refractory peripheral T-cell lymphoma	0.0118	AURKA	1
Cancer,Hematological Disease,Immunological Disease,Organismal Injury and Abnormalities	T-cell prolymphocytic leukemia	0.0118	EZH2	1
Cancer,Hematological Disease,Immunological Disease,Organismal Injury and Abnormalities	Relapsed peripheral T-cell lymphoma	0.0118	AURKA	1
Carbohydrate Metabolism,Lipid Metabolism,Molecular Transport,Small Molecule Biochemistry	Quantity of phosphatidylinositol 4,5-diphosphate	0.0118	EZH2	1
Cancer,Cellular Development,Cellular Growth and Proliferation,Gastrointestinal Disease,Organismal Injury and Abnormalities,Tumor Morphology	Proliferation of colon carcinoma cells	0.0118	EZH2	1
Cancer,Gastrointestinal Disease,Hematological Disease,Immunological Disease,Organismal Injury and Abnormalities	Duodenal-type follicular lymphoma	0.0122	EZH2	1
DNA Replication, Recombination, and Repair	Progression of replication fork	0.0122	EZH2	1
Cell Cycle,Connective Tissue Development and Function	Mitosis of fibroblast cell lines	0.0122	AURKA	1
Cell Death and Survival,Cell Morphology,Cellular Function and Maintenance	Autophagic cell death	0.0126	AURKA	1
Cell Cycle,Reproductive System Development and Function	Meiosis of oocytes	0.0126	AURKA	1
Cell Morphology,Cellular Movement,Connective Tissue Development and Function	Cell spreading of fibroblasts	0.0126	ITGB1BP1	1
Cellular Development,Cellular Growth and Proliferation,Reproductive System Development and Function	Proliferation of prostate cell lines	0.0129	EZH2	1
Cellular Assembly and Organization,DNA Replication, Recombination, and Repair	Alignment of chromosomes	0.0129	AURKA	1
Cell Cycle,Cell Morphology,Cellular Assembly and Organization,DNA Replication, Recombination, and Repair	Misalignment of chromosomes	0.0129	AURKA	1
Cell Cycle	Mitotic index	0.0129	AURKA	1
Cancer,Endocrine System Disorders,Organismal Injury and Abnormalities,Reproductive System Disease	Ovarian serous cystadenocarcinoma	0.0133	PPP2R1A	1
Cancer,Organismal Injury and Abnormalities,Reproductive System Disease	Endometrial clear cell carcinoma	0.0137	PPP2R1A	1
Cell Death and Survival	Apoptosis of carcinoma cell lines	0.014	AURKA,EZH2	2
Cellular Assembly and Organization	Formation of microtubule bundles	0.0141	PRC1	1
Embryonic Development,Nervous System Development and Function,Organ Development,Organismal Development,Tissue Development	Formation of cerebellar cortex	0.0141	EZH2	1
Connective Tissue Disorders,Developmental Disorder,Neurological Disease,Organismal Injury and Abnormalities,Skeletal and Muscular Disorders	Spina bifida	0.0145	MARCKSL1	1
Connective Tissue Development and Function,Connective Tissue Disorders,Organismal Development,Organismal Injury and Abnormalities,Skeletal and Muscular Disorders,Skeletal and Muscular System Development and Function,Tissue Development	Abnormal morphology of skull vault	0.0145	ITGB1BP1	1
Cellular Development,Cellular Growth and Proliferation	Proliferation of prostate cancer cell lines	0.0148	EZH2,PPP2R1A	2
Cardiovascular System Development and Function,Organ Development	Function of heart ventricle	0.0149	MARCKSL1	1
Cellular Development,Cellular Growth and Proliferation,Hepatic System Development and Function	Proliferation of liver cell lines	0.0149	EZH2	1
Cancer,Organismal Injury and Abnormalities,Renal and Urological Disease	Renal clear cell adenocarcinoma	0.0152	AURKA,EZH2,PPP2R1A	3
Developmental Disorder,Organismal Injury and Abnormalities	Gastrulation failure	0.0157	EZH2	1
Connective Tissue Disorders,Organismal Development,Organismal Injury and Abnormalities,Skeletal and Muscular Disorders,Skeletal and Muscular System Development and Function	Abnormal morphology of pelvic girdle	0.0157	ITGB1BP1	1
Cellular Movement,Nervous System Development and Function	Migration of granule cells	0.0161	AURKA	1
Cancer,Hematological Disease,Immunological Disease,Organismal Injury and Abnormalities	Relapsed follicular B-cell or T-cell lymphoma	0.0164	EZH2	1
Gene Expression	Transcription of RNA	0.0166	EZH2,ITGB1BP1,POLR2G,POLR2L	4
Cardiovascular Disease,Organismal Injury and Abnormalities	Systolic dysfunction	0.018	MARCKSL1	1
Cellular Development,Cellular Growth and Proliferation,Embryonic Development,Organ Development,Organismal Development,Reproductive System Development and Function,Tissue Development	Proliferation of mammary epithelial cells	0.0184	EZH2	1
Cellular Assembly and Organization,DNA Replication, Recombination, and Repair	Quantity of centrosome	0.0184	AURKA	1
Cancer,Organismal Injury and Abnormalities,Respiratory Disease	Lung squamous cell carcinoma	0.0184	AURKA,EZH2,PPP2R1A	3
Cell Death and Survival	Cell viability of tumor cell lines	0.0184	AURKA,EZH2,PPP2R1A	3
Cellular Development,Cellular Growth and Proliferation	Proliferation of endometrial cancer cell lines	0.0188	PPP2R1A	1
Cell Signaling,Molecular Transport,Vitamin and Mineral Metabolism	Quantity of Ca2+	0.0189	EZH2,MARCKSL1	2
Cancer,Organismal Injury and Abnormalities	Growth of tumor	0.0192	AURKA,EZH2,PPP2R1A	3
Cardiovascular System Development and Function,Cellular Assembly and Organization,Cellular Development,Cellular Function and Maintenance,Cellular Growth and Proliferation,Embryonic Development,Organ Development,Organismal Development,Skeletal and Muscular System Development and Function,Tissue Development	Organization of sarcomere	0.0196	MARCKSL1	1
Cancer,Organismal Injury and Abnormalities,Reproductive System Disease	Uterine corpus cancer	0.0196	PPP2R1A	1
Cell Cycle,DNA Replication, Recombination, and Repair	Spindle checkpoint	0.0199	AURKA	1
Tissue Morphology	Quantity of tumor cells	0.0199	AURKA	1
Cancer,Organismal Injury and Abnormalities,Reproductive System Disease	Benign prostatic hyperplasia	0.0203	EZH2	1
Organismal Development,Respiratory Disease,Respiratory System Development and Function	Abnormal morphology of snout	0.0207	ITGB1BP1	1
Connective Tissue Development and Function,Connective Tissue Disorders,Organ Morphology,Organismal Injury and Abnormalities,Skeletal and Muscular Disorders,Skeletal and Muscular System Development and Function,Tissue Development	Abnormal morphology of long bones	0.0207	ITGB1BP1	1
Connective Tissue Development and Function,Organ Morphology,Skeletal and Muscular System Development and Function,Tissue Development	Length of long bones	0.0211	ITGB1BP1	1
Cellular Assembly and Organization	Cohesion of sister chromatids	0.0211	PPP2R1A	1
Cancer,Hematological Disease,Organismal Injury and Abnormalities	Primary myelofibrosis	0.0211	EZH2	1
Cancer,Organismal Injury and Abnormalities,Respiratory Disease	Lung adenocarcinoma	0.0214	AURKA,EZH2,PPP2R1A,PRC1	4
Cellular Movement,Reproductive System Development and Function	Migration of gonadal cell lines	0.0215	ITGB1BP1	1
Cancer,Organismal Injury and Abnormalities	Soft tissue sarcoma	0.0219	EZH2,PPP2R1A,PRC1	3
Cancer	Transformation of epithelial cell lines	0.0219	AURKA	1
Cellular Assembly and Organization,DNA Replication, Recombination, and Repair	Amplification of centrosome	0.0219	AURKA	1
Cancer,Hematological Disease,Organismal Injury and Abnormalities	Essential thrombocythemia	0.0219	EZH2	1
Tissue Morphology	Quantity of cells	0.0219	AURKA,EZH2,ITGB1BP1,PRC1	4
Cell Death and Survival	Apoptosis of adenocarcinoma cell lines	0.0223	EZH2	1
Cell Cycle	Arrest in G1 phase of carcinoma cell lines	0.0223	EZH2	1
Cancer,Hematological Disease,Immunological Disease,Organismal Injury and Abnormalities	Tumorigenesis of B-cell lymphoma	0.0223	AURKA	1
Cell Cycle	Cell cycle progression	0.0223	AURKA,EZH2,PPP2R1A	3
Embryonic Development,Organismal Development	Development of body axis	0.0224	AURKA,EZH2,MARCKSL1	3
Hematological System Development and Function,Hematopoiesis,Lymphoid Tissue Structure and Development,Tissue Morphology	Quantity of megakaryocytes	0.023	AURKA	1
Cellular Development,Cellular Growth and Proliferation	Colony formation of colorectal cancer cell lines	0.023	PPP2R1A	1
Cancer,Organismal Injury and Abnormalities	Metastatic unresectable advanced malignant tumor	0.023	EZH2	1
Developmental Disorder	Hypoplasia of organ	0.0232	ITGB1BP1,MARCKSL1	2
Cellular Assembly and Organization	Quantity of nucleus	0.0234	AURKA	1
Connective Tissue Development and Function,Hematological System Development and Function,Hematopoiesis,Organismal Development,Tissue Morphology	Quantity of reticulocytes	0.0234	EZH2	1
Cancer,Hematological Disease,Organismal Injury and Abnormalities	Polycythemia vera	0.0238	EZH2	1
Cancer,Cardiovascular Disease,Hematological Disease,Organismal Injury and Abnormalities	Refractory anemia with excess blasts	0.0238	EZH2	1
Hematological System Development and Function,Hematopoiesis,Tissue Morphology	Quantity of hematopoietic progenitor cells	0.0239	AURKA,EZH2	2
Cellular Assembly and Organization,Tissue Development	Formation of filaments	0.0245	AURKA,ITGB1BP1	2
Cellular Assembly and Organization,Cellular Function and Maintenance	Organization of microtubules	0.0246	PRC1	1
Cell Cycle,Cellular Assembly and Organization,Cellular Function and Maintenance,DNA Replication, Recombination, and Repair	Organization of chromatin	0.0246	EZH2	1
Cell Death and Survival	Apoptosis of bone marrow cell lines	0.025	PPP2R1A	1
Cell Cycle	Cell cycle progression of breast cancer cell lines	0.0254	EZH2	1
Cell Cycle,Cellular Movement	Cytokinesis of cervical cancer cell lines	0.0257	AURKA	1
Cellular Development,Embryonic Development,Organ Development,Organismal Development,Reproductive System Development and Function	Maturation of oocytes	0.0257	AURKA	1
Neurological Disease,Organismal Injury and Abnormalities	Chronic fatigue syndrome	0.0257	POLR2G	1
Cellular Development	Maturation of cells	0.0258	AURKA,EZH2	2
Embryonic Development,Hematological System Development and Function,Humoral Immune Response,Lymphoid Tissue Structure and Development,Organ Development,Organismal Development,Tissue Development	Formation of germinal center	0.0269	EZH2	1
Developmental Disorder,Embryonic Development,Organismal Development,Tissue Morphology	Abnormal morphology of embryoblast	0.0273	AURKA	1
Cancer,Cellular Development,Cellular Growth and Proliferation,Organismal Injury and Abnormalities,Tumor Morphology	Proliferation of tumor cells	0.0273	AURKA,EZH2	2
Cancer,Organismal Injury and Abnormalities	Pelvic squamous cell carcinoma	0.0275	AURKA,PPP2R1A	2
Cancer,Organismal Injury and Abnormalities	Metastatic soft tissue sarcoma	0.0277	EZH2	1
Cell Cycle	Arrest in interphase	0.0277	AURKA,EZH2	2
Cellular Assembly and Organization,Cellular Function and Maintenance	Organization of mitotic spindle	0.028	AURKA	1
Cancer,Hematological Disease,Immunological Disease,Organismal Injury and Abnormalities	De novo acute myeloid leukemia	0.028	AURKA	1
Cellular Development,Hematological System Development and Function,Lymphoid Tissue Structure and Development	Maturation of B lymphocytes	0.0284	EZH2	1
Cancer,Organismal Injury and Abnormalities,Skeletal and Muscular Disorders	Leiomyosarcoma	0.0288	PRC1	1
Developmental Disorder,Embryonic Development,Organismal Development,Tissue Morphology	Abnormal morphology of embryonic tissue	0.0298	AURKA,EZH2	2
Hematological System Development and Function,Hematopoiesis,Lymphoid Tissue Structure and Development,Organ Morphology,Tissue Morphology	Quantity of double-negative T lymphocyte	0.03	EZH2	1
Cell Morphology,Cellular Function and Maintenance,DNA Replication, Recombination, and Repair	Double-stranded DNA break repair of tumor cell lines	0.0304	EZH2	1
Cellular Movement	Invasion of epithelial cell lines	0.0304	EZH2	1
Cellular Development,Skeletal and Muscular System Development and Function,Tissue Development	Differentiation of skeletal muscle cells	0.0304	EZH2	1
Cancer,Hereditary Disorder,Organismal Injury and Abnormalities,Reproductive System Disease	Hereditary breast cancer	0.0304	PRC1	1
Cardiovascular System Development and Function,Cell Death and Survival	Cell viability of endothelial cells	0.0307	ITGB1BP1	1
Hematological System Development and Function,Inflammatory Response,Tissue Morphology	Quantity of blood platelets	0.0307	EZH2	1
Cancer,Organismal Injury and Abnormalities	Genitourinary carcinoma	0.0308	AURKA,DTYMK,EZH2,ITGB1BP1,MARCKSL1,POLR2L,PPP2R1A,PRC1	8
Immunological Disease,Inflammatory Disease,Inflammatory Response,Organismal Injury and Abnormalities,Respiratory Disease	Allergic asthma	0.0315	EZH2	1
Cancer,Cellular Development,Cellular Growth and Proliferation,Organismal Injury and Abnormalities,Reproductive System Disease,Tumor Morphology	Proliferation of mammary tumor cells	0.0319	EZH2	1
Cardiovascular System Development and Function,Organ Development,Organ Morphology	Contractility of heart ventricle	0.0319	MARCKSL1	1
Cell Death and Survival	Cell viability of melanoma cell lines	0.0319	EZH2	1
DNA Replication, Recombination, and Repair,Gene Expression	Methylation of DNA	0.0319	EZH2	1
Cancer,Endocrine System Disorders,Organismal Injury and Abnormalities,Reproductive System Disease	Clear-cell ovarian carcinoma	0.033	PPP2R1A	1
Cancer,Hematological Disease,Immunological Disease,Organismal Injury and Abnormalities	T-cell non-Hodgkin lymphoma	0.0332	AURKA,EZH2	2
Embryonic Development,Nervous System Development and Function,Organ Development,Organismal Development,Tissue Development	Formation of brain	0.0334	EZH2,MARCKSL1	2
Cell Death and Survival	Cell viability of pancreatic cancer cell lines	0.0334	EZH2	1
Cancer,Organismal Injury and Abnormalities	Unresectable metastatic solid tumor	0.0334	EZH2	1
Cancer,Hematological Disease,Immunological Disease,Organismal Injury and Abnormalities	Mature T-cell neoplasm	0.0335	AURKA,EZH2	2
Cardiovascular System Development and Function,Cell Morphology,Cellular Development,Organismal Development,Tissue Development	Branching of endothelial cells	0.0338	ITGB1BP1	1
Cellular Development,Embryonic Development	Differentiation of embryonic stem cell lines	0.0338	EZH2	1
Cell Cycle,Cell Morphology	Formation of mitotic spindle	0.0338	AURKA	1
Connective Tissue Development and Function,Skeletal and Muscular System Development and Function,Tissue Morphology	Quantity of osteoblasts	0.0342	ITGB1BP1	1
Cancer,Organismal Injury and Abnormalities	Genitourinary squamous cell carcinoma	0.0344	AURKA,PPP2R1A	2
Developmental Disorder	Growth Failure	0.0344	AURKA,EZH2	2
Cell-mediated Immune Response,Cellular Development,Cellular Function and Maintenance,Cellular Growth and Proliferation,Embryonic Development,Hematological System Development and Function,Hematopoiesis,Lymphoid Tissue Structure and Development,Organ Development,Organismal Development,Tissue Development	Differentiation of Th2 cells	0.0353	EZH2	1
Cellular Development,Hematological System Development and Function,Lymphoid Tissue Structure and Development	Maturation of T lymphocytes	0.0357	EZH2	1
Cellular Movement	Migration of cells	0.0358	AURKA,EZH2,ITGB1BP1,MARCKSL1	4
Cell Death and Survival	Apoptosis of squamous cell carcinoma cell lines	0.0361	AURKA	1
Cancer,Organismal Injury and Abnormalities,Reproductive System Disease	Malignant mixed Mullerian tumor in endometrium	0.0366	EZH2,PPP2R1A	2
Gene Expression	Transactivation	0.0367	MARCKSL1,POLR2L	2
Cellular Movement	Invasion of breast cell lines	0.0372	EZH2	1
Cell Death and Survival	Apoptosis of pheochromocytoma cell lines	0.0376	PPP2R1A	1
Cancer,Organismal Injury and Abnormalities	Rhabdoid tumor	0.038	AURKA	1
Cellular Growth and Proliferation	Proliferation of bone marrow cell lines	0.0384	PPP2R1A	1
Cancer,Hematological Disease,Immunological Disease,Organismal Injury and Abnormalities	Chronic leukemia	0.0384	AURKA,EZH2	2
Cellular Movement	Migration of squamous cell carcinoma cell lines	0.0388	AURKA	1
Cellular Compromise,DNA Replication, Recombination, and Repair	Chromosomal instability	0.0391	AURKA	1
Cell-mediated Immune Response,Cellular Development,Cellular Function and Maintenance,Cellular Growth and Proliferation,Embryonic Development,Hematological System Development and Function,Hematopoiesis,Lymphoid Tissue Structure and Development,Organ Development,Organismal Development,Tissue Development	Differentiation of CD4+ T-lymphocytes	0.0391	EZH2	1
Cancer,Gastrointestinal Disease,Hepatic System Disease,Organismal Injury and Abnormalities	Hepatocellular carcinoma	0.04	AURKA,EZH2,PRC1	3
Hematological System Development and Function,Tissue Morphology	Quantity of myeloid cells	0.0401	AURKA,EZH2	2
Cell Death and Survival	Apoptosis of myeloma cell lines	0.0403	AURKA	1
Cancer,Organismal Injury and Abnormalities,Tumor Morphology	Regression of tumor	0.0403	EZH2	1
Cellular Movement,Reproductive System Development and Function	Migration of breast cell lines	0.0403	MARCKSL1	1
Nervous System Development and Function,Neurological Disease,Organ Morphology,Organismal Development,Organismal Injury and Abnormalities	Abnormal morphology of cerebral ventricles	0.0407	MARCKSL1	1
Hematological System Development and Function,Hematopoiesis,Lymphoid Tissue Structure and Development,Organ Morphology,Tissue Morphology	Quantity of double-positive thymocyte	0.0407	EZH2	1
Cell-To-Cell Signaling and Interaction,Cellular Assembly and Organization,Tissue Development	Adhesion of cell-associated matrix	0.0414	ITGB1BP1	1
Cell-mediated Immune Response,Cellular Development,Cellular Function and Maintenance,Cellular Growth and Proliferation,Embryonic Development,Hematological System Development and Function,Hematopoiesis,Lymphoid Tissue Structure and Development,Organ Development,Organismal Development,Tissue Development	Differentiation of Th1 cells	0.0418	EZH2	1
Connective Tissue Disorders,Developmental Disorder,Neurological Disease,Organismal Injury and Abnormalities,Skeletal and Muscular Disorders	Exencephaly	0.0418	MARCKSL1	1
Nutritional Disease	Body mass index	0.0426	MARCKSL1	1
Cellular Development,Cellular Growth and Proliferation	Proliferation of kidney cancer cell lines	0.0426	AURKA	1
RNA Damage and Repair	Nonsense-mediated mRNA decay	0.0429	PPP2R1A	1
Connective Tissue Development and Function,Tissue Morphology	Quantity of connective tissue	0.0432	EZH2,ITGB1BP1	2
Cancer,Hematological Disease,Immunological Disease,Organismal Injury and Abnormalities	Chronic myelomonocytic leukemia	0.0441	EZH2	1
Cancer,Hematological Disease,Immunological Disease,Organismal Injury and Abnormalities	Hodgkin lymphoma	0.0452	AURKA	1
Cell Death and Survival	Cell viability of myeloma cell lines	0.0452	AURKA	1
Cell Death and Survival	Cell viability of lymphoma cell lines	0.0452	EZH2	1
Dermatological Diseases and Conditions,Developmental Disorder,Hereditary Disorder,Metabolic Disease,Organismal Injury and Abnormalities	Hutchinson-Gilford progeria syndrome	0.046	EZH2	1
Cell Signaling,Post-Translational Modification,Protein Synthesis	Serine phosphorylation of peptide	0.0475	AURKA	1
Cellular Movement,Renal and Urological System Development and Function	Migration of kidney cell lines	0.0479	ITGB1BP1	1
Cellular Assembly and Organization	Organization of organelle	0.0491	EZH2,PRC1	2
