# Supplementary material for: Single-Cell RNA Sequencing Reveals the Role of Phosphorylation-Related Genes in Hepatocellular Carcinoma Stem Cells
Source: Front Cell Dev Biol. 2022 Jan 4;9:734287. doi: 10.3389/fcell.2021.734287 (PMC8763978; doi:10.3389/fcell.2021.734287)
Supplement: Supplementary file 15 [file Table8.xlsx]

## Sheet: Table S8
Table S8.Statistical significanses of each phosphorylation related genes under different comparision, related to Figure 4A, 4B.
Gene	Comparison	p value	Statistical significance
POLR2G	Normal-vs-Grade 1	1.669e-12	*
POLR2G	Normal-vs-Grade 2	1.62426e-12	*
POLR2G	Normal-vs-Grade 3	<1E-12	*
POLR2G	Normal-vs-Grade 4	2.2187e-05	*
POLR2G	Grade 1-vs-Grade 2	0.058199	ns
POLR2G	Grade 1-vs-Grade 3	0.00063893	*
POLR2G	Grade 1-vs-Grade 4	0.00102264	*
POLR2G	Grade 2-vs-Grade 3	0.048263	*
POLR2G	Grade 2-vs-Grade 4	0.0266	*
POLR2G	Grade 3-vs-Grade 4	0.26412	ns
POLR2G	Normal-vs-N0	1.62448e-12	*
POLR2G	Normal-vs-N1	0.0161249	*
POLR2G	N0-vs-N1	0.42284	ns
PPP2R1A	Normal-vs-Grade 1	1.6083e-08	*
PPP2R1A	Normal-vs-Grade 2	1.62448e-12	*
PPP2R1A	Normal-vs-Grade 3	1.62448e-12	*
PPP2R1A	Normal-vs-Grade 4	0.00038224	*
PPP2R1A	Grade 1-vs-Grade 2	0.040281	*
PPP2R1A	Grade 1-vs-Grade 3	0.00152333	*
PPP2R1A	Grade 1-vs-Grade 4	0.0165826	*
PPP2R1A	Grade 2-vs-Grade 3	0.157882	ns
PPP2R1A	Grade 2-vs-Grade 4	0.25468	ns
PPP2R1A	Grade 3-vs-Grade 4	0.43564	ns
PPP2R1A	Normal-vs-N0	<1E-12	*
PPP2R1A	Normal-vs-N1	0.0179594	*
PPP2R1A	N0-vs-N1	0.138963	ns
POLR2L	Normal-vs-Grade 1	5.20428e-12	*
POLR2L	Normal-vs-Grade 2	1.11022e-16	*
POLR2L	Normal-vs-Grade 3	<1E-12	*
POLR2L	Normal-vs-Grade 4	1.62448e-12	*
POLR2L	Grade 1-vs-Grade 2	0.024044	*
POLR2L	Grade 1-vs-Grade 3	0.0046813	*
POLR2L	Grade 1-vs-Grade 4	0.05108	ns
POLR2L	Grade 2-vs-Grade 3	0.44452	ns
POLR2L	Grade 2-vs-Grade 4	0.41936	ns
POLR2L	Grade 3-vs-Grade 4	0.88974	ns
POLR2L	Normal-vs-N0	<1E-12	*
POLR2L	Normal-vs-N1	0.033923	*
POLR2L	N0-vs-N1	0.91572	ns
PRC1	Normal-vs-Grade 1	0.000117726	*
PRC1	Normal-vs-Grade 2	1.62448e-12	*
PRC1	Normal-vs-Grade 3	1.62448e-12	*
PRC1	Normal-vs-Grade 4	0.0020795	*
PRC1	Grade 1-vs-Grade 2	0.64128	ns
PRC1	Grade 1-vs-Grade 3	0.0037647	*
PRC1	Grade 1-vs-Grade 4	0.2412	ns
PRC1	Grade 2-vs-Grade 3	0.000122305	*
PRC1	Grade 2-vs-Grade 4	0.155899	ns
PRC1	Grade 3-vs-Grade 4	0.6561	ns
PRC1	Normal-vs-N0	1.62459e-12	*
PRC1	Normal-vs-N1	0.08298	ns
PRC1	N0-vs-N1	0.89164	ns
ITGB1BP1	Normal-vs-Grade 1	7.88258e-15	*
ITGB1BP1	Normal-vs-Grade 2	<1E-12	*
ITGB1BP1	Normal-vs-Grade 3	1.62448e-12	*
ITGB1BP1	Normal-vs-Grade 4	0.00101722	*
ITGB1BP1	Grade 1-vs-Grade 2	0.170897	ns
ITGB1BP1	Grade 1-vs-Grade 3	0.00020499	*
ITGB1BP1	Grade 1-vs-Grade 4	0.113419	ns
ITGB1BP1	Grade 2-vs-Grade 3	0.013703	*
ITGB1BP1	Grade 2-vs-Grade 4	0.22612	ns
ITGB1BP1	Grade 3-vs-Grade 4	0.80734	ns
ITGB1BP1	Normal-vs-N0	<1E-12	*
ITGB1BP1	Normal-vs-N1	0.051442	ns
ITGB1BP1	N0-vs-N1	0.29154	ns
MARCKSL1	Normal-vs-Grade 1	0.0182002	*
MARCKSL1	Normal-vs-Grade 2	1.7925e-10	*
MARCKSL1	Normal-vs-Grade 3	2.498e-14	*
MARCKSL1	Normal-vs-Grade 4	0.0048039	*
MARCKSL1	Grade 1-vs-Grade 2	0.63214	ns
MARCKSL1	Grade 1-vs-Grade 3	0.02162	*
MARCKSL1	Grade 1-vs-Grade 4	0.144219	ns
MARCKSL1	Grade 2-vs-Grade 3	0.0049423	*
MARCKSL1	Grade 2-vs-Grade 4	0.093858	ns
MARCKSL1	Grade 3-vs-Grade 4	0.64912	ns
MARCKSL1	Normal-vs-N0	1.62448e-12	*
MARCKSL1	Normal-vs-N1	0.025476	*
MARCKSL1	N0-vs-N1	0.24294	ns
EZH2	Normal-vs-Grade 1	1.5509e-06	*
EZH2	Normal-vs-Grade 2	1.62448e-12	*
EZH2	Normal-vs-Grade 3	1.62448e-12	*
EZH2	Normal-vs-Grade 4	0.000116759	*
EZH2	Grade 1-vs-Grade 2	0.81764	ns
EZH2	Grade 1-vs-Grade 3	0.0064376	*
EZH2	Grade 1-vs-Grade 4	0.32326	ns
EZH2	Grade 2-vs-Grade 3	0.000163441	*
EZH2	Grade 2-vs-Grade 4	0.25278	ns
EZH2	Grade 3-vs-Grade 4	0.32852	ns
EZH2	Normal-vs-N0	<1E-12	*
EZH2	Normal-vs-N1	0.129702	ns
EZH2	N0-vs-N1	0.26014	ns
DTYMK	Normal-vs-Grade 1	3.8849e-10	*
DTYMK	Normal-vs-Grade 2	<1E-12	*
DTYMK	Normal-vs-Grade 3	<1E-12	*
DTYMK	Normal-vs-Grade 4	0.00080455	*
DTYMK	Grade 1-vs-Grade 2	0.22262	ns
DTYMK	Grade 1-vs-Grade 3	0.00118464	*
DTYMK	Grade 1-vs-Grade 4	0.047379	*
DTYMK	Grade 2-vs-Grade 3	0.0042605	*
DTYMK	Grade 2-vs-Grade 4	0.025977	*
DTYMK	Grade 3-vs-Grade 4	0.30334	ns
DTYMK	Normal-vs-N0	1.62448e-12	*
DTYMK	Normal-vs-N1	0.099239	ns
DTYMK	N0-vs-N1	0.9075	ns
AURKA	Normal-vs-Grade 1	1.4004e-07	*
AURKA	Normal-vs-Grade 2	<1E-12	*
AURKA	Normal-vs-Grade 3	<1E-12	*
AURKA	Normal-vs-Grade 4	0.00027958	*
AURKA	Grade 1-vs-Grade 2	0.54624	ns
AURKA	Grade 1-vs-Grade 3	0.0083421	*
AURKA	Grade 1-vs-Grade 4	0.176875	ns
AURKA	Grade 2-vs-Grade 3	0.0072443	*
AURKA	Grade 2-vs-Grade 4	0.26612	ns
AURKA	Grade 3-vs-Grade 4	0.75688	ns
AURKA	Normal-vs-N0	1.62448e-12	*
AURKA	Normal-vs-N1	0.079042	ns
AURKA	N0-vs-N1	0.62628	ns
Note: Differences were considered statistically significant if p < 0.05. *, Significant difference; ns, no significance.
